# Supplementary material for: Protein profile of the Escherichia coli strain, BW25113, exposed to two novel iron-halide compounds: Fe(Hampy)2Cl4 and Fe(Hampy)2Br4
Source: Access Microbiol. 2025 Jan 28;7(1):000783.v4. doi: 10.1099/acmi.0.000783.v4 (PMC12282026; doi:10.1099/acmi.0.000783.v4)
Supplement: Uncited Supplementary Material 2. [file acmi-7-00783-s002.xlsx]

## Sheet: ProteinQuantData-(Area)
Protein Id	normalized_Iron_Tetrabromide	normalized_Iron_Tetrabromide	normalized_Iron_Tetrabromide	normalized_Iron_Tetrachloride	normalized_Iron_Tetrachloride	normalized_Iron_Tetrachloride	normalized_No iron_ complex	normalized_No iron_complex	normalized_No iron_complex
sp|O32583|THIS_ECOLI	6063.55	3468.63	5143.31	13075.8	15442.6	20437.3	10179.6	2877.05	1763.47
sp|P00350|6PGD_ECOLI	1.35832e+06	1.61166e+06	1.22666e+06	3.90377e+06	3.866e+06	2.02384e+06	1.92253e+06	2.29829e+06	2.42454e+06
sp|P00363|FRDA_ECOLI	47369.4	58382	94079	164596	190498	65630.8	114288	107946	92514.4
sp|P00370|DHE4_ECOLI	66910.4	45917	50254.2	38283.3	34372.1	59798.4	70664.6	65951.5	23042.5
sp|P00448|SODM_ECOLI	1.25291e+06	1.26395e+06	696878	590681	446356	824240	301544	878447	977413
sp|P00490|PHSM_ECOLI	54971.6	148909	110015	267009	240492	90306.7	305956	462092	619111
sp|P00509|AAT_ECOLI	856409	1.00448e+06	580832	1.23666e+06	1.22583e+06	1.13027e+06	1.59452e+06	1.16095e+06	1.15589e+06
sp|P00550|PTM3C_ECOLI	112251	82324.6	58297.4	151534	147804	58607.4	64595.7	82394.4	104460
sp|P00582|DPO1_ECOLI	70076.3	98077.7	145187	402261	522878	321969	91652.1	103616	103139
sp|P00634|PPB_ECOLI	6160.12	9152.02	11757.9	9087.51	13145.9	18240.2	30755.4	16126.1	8039.02
sp|P00805|ASPG2_ECOLI	64389.6	81007.3	94461.8	270581	272739	172797	401218	410726	401773
sp|P00926|SDHD_ECOLI	9939.76	30880.4	44439.8	17455.6	17168.4	26944.6	45543.8	12121.7	10691.3
sp|P00946|MANA_ECOLI	132320	159383	384574	549819	546883	650583	199013	191738	119318
sp|P00956|SYI_ECOLI	265165	215982	260276	985492	913712	596914	329372	452221	433719
sp|P00954|SYW_ECOLI	59013.1	55940.2	64211.9	32949.1	35611.6	27721.4	26568.4	73336.4	106459
sp|P00957|SYA_ECOLI	476433	210168	195692	1.08435e+06	1.10018e+06	769297	289098	301380	416044
sp|P00959|SYM_ECOLI	274001	262391	246490	864830	857075	472199	305217	298281	401474
sp|P00961|SYGB_ECOLI	1.2185e+06	1.68028e+06	260036	97159	63069.9	251808	1.57692e+06	669561	478980
sp|P02358|RS6_ECOLI	235445	268386	447863	1.84225e+06	1.34326e+06	1.82221e+06	974053	965288	1.05599e+06
sp|P00962|SYQ_ECOLI	232084	136337	120354	254364	211207	242591	174735	255181	153858
sp|P02359|RS7_ECOLI	131811	275455	104398	112848	104892	208556	1.18569e+06	1.56626e+06	1.56021e+06
sp|P02413|RL15_ECOLI	159742	136530	164743	256697	241880	150881	1.39575e+06	1.49402e+06	1.32731e+06
sp|P02924|ARAF_ECOLI	98273.5	225275	1.19123e+06	99596.2	100502	170036	1.91018e+06	990187	1.0725e+06
sp|P02925|RBSB_ECOLI	1.90218e+07	2.04685e+07	2.38235e+07	2.23877e+06	1.95e+06	3.21163e+06	4.84729e+07	6.88684e+06	7.65918e+06
sp|P02930|TOLC_ECOLI	17720.9	33513.6	188157	36924.9	52953.4	29949.3	114741	102503	101011
sp|P02943|LAMB_ECOLI	58753.6	44227.5	205657	35640.8	29308.9	70456.1	507365	315107	463140
sp|P04079|GUAA_ECOLI	256232	272442	284113	999995	901507	501022	661637	521862	473166
sp|P04036|DAPB_ECOLI	87059.8	121564	84904.9	106058	122829	64378.3	224691	209856	203217
sp|P03841|MALM_ECOLI	108350	149205	499891	279393	212793	384599	985599	691102	668503
sp|P04335|FRSA_ECOLI	89005.9	193153	216285	194632	226772	111707	92748.6	206942	83597.1
sp|P04425|GSHB_ECOLI	3.55006e+06	8.36969e+06	723182	134358	156877	100048	4.44228e+06	5.12886e+06	5.99461e+06
sp|P04805|SYE_ECOLI	482541	570006	462091	1.20535e+06	1.19652e+06	1.17089e+06	354861	332816	303438
sp|P04825|AMPN_ECOLI	186477	188132	274674	557815	550293	454143	353839	349800	336737
sp|P04951|KDSB_ECOLI	91441.3	89557.7	73964.5	120026	112428	60090.9	63840	190408	81150.9
sp|P04949|FLIC_ECOLI	97183	116938	654422	104203	94440.7	193966	1.78812e+07	1.74481e+07	1.71158e+07
sp|P05020|PYRC_ECOLI	69986.8	108822	81555.6	126731	74760.9	74936.7	121973	70824.5	49331.2
sp|P04982|RBSD_ECOLI	73726.4	73431	65742.6	143857	148041	83385.7	128055	71836.7	87051.5
sp|P05042|FUMC_ECOLI	280077	138186	150941	79091.3	67224.5	43822.6	97550.9	141111	359344
sp|P04983|RBSA_ECOLI	154552	55822.2	83929.1	60273.6	42296.1	69830.9	103336	96639.5	86887.1
sp|P05055|PNP_ECOLI	1.02034e+07	1.54187e+07	3.34262e+06	1.47218e+06	1.33081e+06	901376	2.84956e+06	3.3988e+06	2.28145e+06
sp|P05050|ALKB_ECOLI	3828.73	20346.4	3995.5	9754.59	8562.75	4038.23	8668.51	2579.65	6478.77
sp|P05459|PDXB_ECOLI	60775.6	47871.1	70419.3	86586.3	113075	68174.1	55965.5	65140.9	63299.3
sp|P05706|PTHA_ECOLI	8425.75	86789.2	30553.5	21039.5	16464.2	33143.6	134076	15661.7	80854.9
sp|P06129|BTUB_ECOLI	117501	243427	486104	50704.6	71414	138007	928945	984604	1.27817e+06
sp|P05793|ILVC_ECOLI	35626.2	67981.1	66202.3	23625.2	20121.8	60748.2	29216.8	33569	49225.1
sp|P05804|BGLR_ECOLI	63423.7	157523	85781.1	31995.7	39074	19495.2	218856	132822	20512.5
sp|P06149|DLD_ECOLI	102045	142575	99181.8	178125	160196	162625	108910	119846	83145.8
sp|P06610|BTUE_ECOLI	27457.6	17170.4	169211	41796.8	44991.1	65462	67475.2	83398.3	70378.4
sp|P06959|ODP2_ECOLI	2.73527e+06	2.38943e+06	414100	4.06175e+06	3.57154e+06	1.25339e+06	1.11913e+06	1.52265e+06	1.4248e+06
sp|P06612|TOP1_ECOLI	48750.1	75363	52799.8	76415.8	40262	57825.8	89751.5	132422	102587
sp|P06715|GSHR_ECOLI	169980	202816	198047	256923	278279	153496	169791	156543	179682
sp|P06720|AGAL_ECOLI	149466	139262	280661	1.29905e+06	1.38915e+06	352662	665270	601974	706442
sp|P06968|DUT_ECOLI	160093	58841.8	90921.9	207294	152104	245389	106054	64037.1	53989.2
sp|P06983|HEM3_ECOLI	312417	394654	164916	138037	144980	114608	141133	181188	192575
sp|P06961|CCA_ECOLI	84743.4	169846	83516.8	42640.3	22217.3	24548.5	128938	1.20353e+06	127611
sp|P06992|RSMA_ECOLI	24742.7	9948.34	85501.5	11066.1	3465.4	15111.3	59325.4	12002.2	38915
sp|P06996|OMPC_ECOLI	129309	124984	348571	75705.8	115244	186817	537029	659414	846252
sp|P06999|PFKB_ECOLI	128369	101528	172063	430592	425228	419177	131572	315842	305979
sp|P07003|POXB_ECOLI	316425	201757	245808	912681	770844	455793	515029	929948	752476
sp|P06987|HIS7_ECOLI	1318.13	5013.36	5681.42	11297.7	13061.1	7068.55	3767.93	12060.1	3820.62
sp|P06988|HISX_ECOLI	35696.6	50516.5	17556.8	26215.4	30713.5	30135.4	17256.2	27374.3	37273.8
sp|P07004|PROA_ECOLI	143166	178575	149342	345759	364427	151315	607583	767381	840890
sp|P07012|RF2_ECOLI	166444	159663	162127	169911	167619	242789	339509	200362	201921
sp|P07024|USHA_ECOLI	758899	865404	361061	43132.2	156880	84833.2	1.08461e+06	1.1471e+06	978187
sp|P07102|PPA_ECOLI	1.03209e+08	1.00336e+08	215491	1.86589e+07	1.59676e+07	7.65713e+07	1.63034e+08	9.5479e+07	428231
sp|P07014|SDHB_ECOLI	164534	190533	298793	779082	805014	381822	151009	154758	221086
sp|P07118|SYV_ECOLI	345493	231362	415726	1.00925e+06	948196	467729	449855	361872	444707
sp|P07395|SYFB_ECOLI	334101	429285	384438	984370	957506	661238	988236	920416	978069
sp|P07650|TYPH_ECOLI	116667	143702	85466.1	65696.9	88119.1	110166	124668	192448	122359
sp|P07813|SYL_ECOLI	295250	249108	182538	809832	735360	435293	390714	360957	442875
sp|P07913|TDH_ECOLI	111188	78005.1	102041	326115	343567	222671	183284	257117	295002
sp|P08200|IDH_ECOLI	1.19343e+06	1.08147e+06	1.77191e+06	3.00882e+06	2.73036e+06	1.58835e+06	1.59874e+06	2.17587e+06	2.07239e+06
sp|P07762|GLGB_ECOLI	12918.1	29648.5	15613.5	51223.8	58631.3	6954.57	24036.8	35501.3	44305.5
sp|P07862|DDLB_ECOLI	79406.5	118621	97763	126960	131494	224013	198349	291238	290005
sp|P08244|PYRF_ECOLI	331282	252003	203877	63421.7	63886.1	90754.7	153560	179769	112080
sp|P08312|SYFA_ECOLI	241465	277024	279230	941826	915664	509103	374102	625700	553559
sp|P08179|PUR3_ECOLI	13502.8	16885.3	13236.6	9045.76	7611.53	4962.21	6330.73	9031.2	3086.12
sp|P08331|CPDB_ECOLI	146329	334243	255444	125689	125050	169327	308850	260388	172256
sp|P08839|PT1_ECOLI	1.10536e+06	847747	580394	499609	502238	943837	1.66949e+06	1.18594e+06	1.23551e+06
sp|P08997|MASY_ECOLI	461329	177017	1.46055e+06	2.27169e+06	1.71541e+06	1.58048e+06	819323	1.05695e+06	1.04161e+06
sp|P08622|DNAJ_ECOLI	8715.15	7576.92	10173.2	8400.16	3786.43	7494.7	22724.5	27856.2	26437.8
sp|P08660|AK3_ECOLI	28606.1	13205.2	9932.79	37301.3	22898.5	19586.7	8486.1	22873.7	28758.9
sp|P09169|OMPT_ECOLI	153471	198523	478546	120816	139907	454374	3.07084e+06	3.11403e+06	4.08444e+06
sp|P09372|GRPE_ECOLI	376438	420348	507638	552871	637589	381523	432063	444991	420141
sp|P09127|HEMX_ECOLI	10194	20401.6	25173	19083.8	18032.1	6007.95	11511.2	19075.2	11257
sp|P09147|GALE_ECOLI	130971	121165	51209	124331	122127	153485	283300	127749	155565
sp|P09373|PFLB_ECOLI	1.687e+06	1.10725e+06	1.73189e+06	2.66615e+06	2.58788e+06	1.36191e+06	4.63905e+06	3.18269e+06	3.26243e+06
sp|P09148|GAL7_ECOLI	68367.3	58663.7	66794.5	82172.2	68271	91935.5	165870	76980	59059.6
sp|P09424|MTLD_ECOLI	359661	296444	193904	138948	142251	254464	145847	203215	120605
sp|P09152|NARG_ECOLI	12004.8	17566.1	4595.27	27203.6	35279.1	8285.29	31199.8	52296.3	27710.9
sp|P09551|ARGT_ECOLI	351316	359051	1.44497e+06	143611	115693	206149	1.00339e+06	2.83087e+06	3.57207e+06
sp|P09158|SPEE_ECOLI	94225.4	42889	97297.2	93804.7	9351.79	17227.2	40538.4	41794.7	46379
sp|P09996|YIDB_ECOLI	106755	90362.1	87385.2	27665.8	22811.8	31207.5	63449.5	84825.6	43474.9
sp|P0A6A3|ACKA_ECOLI	353576	196497	240957	551696	517886	263936	782347	807214	813516
sp|P0A6A8|ACP_ECOLI	7.90718e+06	6.96605e+06	5.34467e+06	2.2875e+06	2.29717e+06	3.95871e+06	1.85694e+06	1.17674e+06	1.20654e+06
sp|P09831|GLTB_ECOLI	51797.1	38720.4	20394.7	50316	68678.8	57013.1	33089.2	15264.4	31546.9
sp|P0A6C1|END4_ECOLI	39506.8	43282.6	10920.2	21588.6	30169.1	5726.34	4189.89	108366	6688.39
sp|P0A6B7|ISCS_ECOLI	459184	220258	302275	256325	253467	211749	229923	359140	356332
sp|P0A698|UVRA_ECOLI	97073.5	120881	158266	172407	193576	85445.7	102381	217388	186071
sp|P0A6D7|AROK_ECOLI	217527	150780	178361	93924.5	132679	188201	118545	164796	166344
sp|P0A6E6|ATPE_ECOLI	54543	139430	121756	76461.6	52455.3	100296	20719.1	398791	423228
sp|P0A6F5|CH60_ECOLI	3.24145e+06	2.95914e+06	1.91482e+06	8.27647e+06	5.81816e+06	3.30325e+06	5.17323e+06	9.47115e+06	9.33138e+06
sp|P0A6F9|CH10_ECOLI	6.38748e+06	5.47124e+06	2.4955e+06	5.2644e+06	4.02908e+06	3.32379e+06	5.60755e+06	5.78497e+06	5.48862e+06
sp|P0A6G3|PNCC_ECOLI	32254.3	57910.3	6921.47	21583.6	4785.15	13691.8	6075.64	4217.61	2200.08
sp|P0A6D3|AROA_ECOLI	32706.5	36191.3	105674	77966.9	71858	124511	54722.8	33334.4	65067.1
sp|P0A6G7|CLPP_ECOLI	185406	251351	314167	749193	742446	342123	273832	378588	289660
sp|P0A6I0|KCY_ECOLI	850021	819404	351527	189010	190924	153990	184417	222702	170980
sp|P0A6J5|DADA_ECOLI	48215.4	210344	34336.6	31070	37883.6	36506.7	94018.8	74641.1	122819
sp|P0A6K3|DEF_ECOLI	821381	495314	336198	187482	178027	319446	179411	206874	131577
sp|P0A6K6|DEOB_ECOLI	2.26506e+06	1.58266e+06	2.3267e+06	1.98766e+06	2.11991e+06	1.9454e+06	1.40482e+06	2.2541e+06	2.16996e+06
sp|P0A6L0|DEOC_ECOLI	1.40131e+06	1.21385e+06	856056	784434	795739	931483	532340	785650	697197
sp|P0A6L2|DAPA_ECOLI	850469	965003	367439	564432	596338	244214	1.24003e+06	976345	955411
sp|P0A6L4|NANA_ECOLI	1.81601e+06	3.08502e+06	137736	190474	49386.1	42979.4	242679	208055	127745
sp|P0A6I6|COAD_ECOLI	4388.74	41825.8	9377.02	13003.3	16185.7	6061.17	5716.21	6434.69	18856.9
sp|P0A6L9|HSCB_ECOLI	500782	615671	255971	115890	104036	119994	176954	108773	87575.7
sp|P0A6M8|EFG_ECOLI	451459	467265	1.4612e+06	2.39332e+06	2.61385e+06	1.75484e+06	2.41091e+06	2.79992e+06	3.01041e+06
sp|P0A6N4|EFP_ECOLI	334069	323851	734900	323866	336768	534867	433554	220672	206811
sp|P0A6N8|EFPL_ECOLI	218300	195825	334413	165026	113937	336896	110506	87047.5	18533.5
sp|P0A6P1|EFTS_ECOLI	8.97844e+06	8.21329e+06	2.42432e+06	5.58723e+06	4.44681e+06	4.09229e+06	2.07224e+06	2.47891e+06	2.53055e+06
sp|P0A6P9|ENO_ECOLI	1.37861e+06	1.19024e+06	2.14139e+06	4.52951e+06	3.86223e+06	2.8318e+06	3.65862e+06	5.68467e+06	6.11003e+06
sp|P0A6L7|UXAB_ECOLI	57767	120609	69921.1	89378.9	77526.7	82353.1	55979.9	54996.9	63325.2
sp|P0A6Q3|FABA_ECOLI	2.19935e+06	2.01912e+06	1.1327e+06	1.75062e+06	1.44752e+06	1.14805e+06	844536	612196	611590
sp|P0A6M4|DTD_ECOLI	92382.5	25375.9	53642.9	35695.3	30810.4	50148.7	45211.5	94003.2	83970.7
sp|P0A6T1|G6PI_ECOLI	940131	698820	640432	1.8205e+06	1.54054e+06	1.01775e+06	771909	967665	982788
sp|P0A6T5|GCH1_ECOLI	282472	162038	223153	407825	368067	289696	251682	224225	197483
sp|P0A6Q6|FABZ_ECOLI	68419.6	96863.8	67742.1	140307	178435	24689.5	98739.4	194189	169312
sp|P0A6W5|GREA_ECOLI	1.71436e+06	2.07491e+06	1.69781e+06	842125	798801	972452	873863	640246	618823
sp|P0A6R0|FABH_ECOLI	150409	82087.5	164111	155022	151506	186496	289858	219436	250664
sp|P0A6S7|GPDA_ECOLI	30682.4	68968.3	107258	131166	147351	71472.3	128375	162037	105112
sp|P0A6X7|IHFA_ECOLI	1.49589e+06	1.19316e+06	1.09734e+06	2.51168e+06	1.9564e+06	2.5255e+06	1.54743e+06	1.71544e+06	1.64484e+06
sp|P0A6Y5|HSLO_ECOLI	234322	278498	141314	259760	234753	161574	146690	227846	150228
sp|P0A6Y8|DNAK_ECOLI	5.72337e+06	4.63661e+06	2.96874e+06	5.56387e+06	5.14318e+06	3.34592e+06	7.28012e+06	6.91134e+06	6.45025e+06
sp|P0A6Z1|HSCA_ECOLI	130732	232188	192209	53214.9	36156.2	42014.7	55381.9	48623.1	57027
sp|P0A6V1|GLGC_ECOLI	18774.6	51571.8	72725.4	137535	141138	61973.1	76955.9	130779	123026
sp|P0A6V8|GLK_ECOLI	104345	31447.3	32168.5	27355	28088.5	57563.6	143308	151081	161024
sp|P0A6Z3|HTPG_ECOLI	649255	694256	450461	1.15955e+06	1.20163e+06	566611	1.30491e+06	1.19336e+06	1.22983e+06
sp|P0A6W9|GSH1_ECOLI	65904.9	82017.2	115963	122613	100682	83035.2	127718	84886	105553
sp|P0A6X3|HFQ_ECOLI	43982.4	33812.1	38056.3	141289	43889.1	33094.1	29800.3	322371	79241.5
sp|P0A6Y1|IHFB_ECOLI	43106.2	29608.9	33437.6	26603.1	69306.9	87469.8	51881.9	89300.6	57524.7
sp|P0A738|MOAC_ECOLI	44611.2	108767	57914.8	118404	162192	108632	73541.9	37418.6	43759.8
sp|P0A705|IF2_ECOLI	199939	109357	192443	182717	205279	107283	296552	211377	186682
sp|P0A707|IF3_ECOLI	58398.7	109301	90093.1	101362	106795	54081.9	348298	307888	249964
sp|P0A715|KDSA_ECOLI	85883.1	151246	84318.1	48722.2	39481.7	80838.8	289593	186093	208992
sp|P0A717|KPRS_ECOLI	86232	63667.2	157084	107372	117351	194390	125226	72585.6	100733
sp|P0A720|KTHY_ECOLI	17278.2	14405.7	5058.31	7882.08	3012.57	10367	63617.1	6940.01	1910.31
sp|P0A784|ORN_ECOLI	267561	182563	271912	295352	273559	254223	124477	137473	141610
sp|P0A722|LPXA_ECOLI	57396.7	81635.2	61089.1	64310.5	82118.6	47455.3	98163.7	84231.8	90750.6
sp|P0A725|LPXC_ECOLI	16923.9	47996.4	6422	10028.3	29991.2	23714.1	8933.03	10951.7	22323.7
sp|P0A729|YCEF_ECOLI	78815	79763.9	371631	365713	325960	214320	302080	398182	394226
sp|P0A794|PDXJ_ECOLI	256309	269727	159493	189806	211501	92987.7	908410	696262	1.08348e+06
sp|P0A734|MINE_ECOLI	128834	51390.8	481181	162593	105735	262010	186726	148717	132629
sp|P0A799|PGK_ECOLI	5.72384e+06	5.19091e+06	4.98839e+06	4.21962e+06	4.28351e+06	3.01406e+06	4.56943e+06	4.61011e+06	4.85649e+06
sp|P0A744|MSRA_ECOLI	214867	1.91429e+06	1.00124e+06	136596	173444	294374	157735	1.46932e+06	1.72719e+06
sp|P0A746|MSRB_ECOLI	189035	94104.1	200414	115485	111010	159852	93113.7	114247	94706.1
sp|P0A7A9|IPYR_ECOLI	1.22632e+06	1.24989e+06	935443	1.92658e+06	1.66556e+06	821933	1.14059e+06	1.25323e+06	1.11124e+06
sp|P0A759|NAGB_ECOLI	36319.4	60785.4	48544.3	111505	141924	11498.7	65794.7	166508	182155
sp|P0A7B8|HSLV_ECOLI	165361	238244	111138	162646	176993	47914.5	113282	181860	148959
sp|P0A763|NDK_ECOLI	138350	68215.1	533916	347050	390902	456369	429244	294044	268713
sp|P0A780|NUSB_ECOLI	466210	442361	284916	149742	182905	275718	331647	152935	194082
sp|P0A7D4|PURA_ECOLI	469614	368458	727331	531354	624247	437520	4.42202e+06	1.7368e+06	1.26644e+06
sp|P0A790|PAND_ECOLI	106486	73217.4	13442.1	39488.4	20176.9	12510.3	6146.85	10453.3	9652.23
sp|P0A7D7|PUR7_ECOLI	52763.8	65246.5	66068	28620.9	36607.7	41548.6	228859	78745	161859
sp|P0A796|PFKA_ECOLI	159514	71843.3	219866	882220	663844	397563	456524	633946	358672
sp|P0A7G2|RBFA_ECOLI	478698	638945	289068	308604	338327	429971	321919	250319	289048
sp|P0A7B5|PROB_ECOLI	113631	65976	106133	121543	114707	163661	76683.8	33897.2	57112.3
sp|P0A7G6|RECA_ECOLI	66831.6	113167	63900	177112	137925	33716.3	219604	242364	230583
sp|P0A7C2|LEXA_ECOLI	8122.59	27422.6	40095.8	16327.7	5150.19	15325.1	15658.2	16785.8	31297
sp|P0A7C6|PEPE_ECOLI	57125.2	42545.3	42141.2	134690	123166	79937.1	109320	67741.3	75970.2
sp|P0A7J0|RIBB_ECOLI	1.11963e+06	1.15689e+06	135432	184188	242158	203421	260654	99095.7	48865.2
sp|P0A7D1|PTH_ECOLI	63458.2	89968.3	62330.1	73203	79842.7	73359.4	61881.5	34346.1	39053.5
sp|P0A7J3|RL10_ECOLI	501930	465642	713743	1.38821e+06	1.52952e+06	697901	832495	1.2284e+06	1.11545e+06
sp|P0A7J7|RL11_ECOLI	1.86913e+06	1.36883e+06	758562	1.04157e+06	1.36928e+06	1.50638e+06	2.12287e+06	1.87362e+06	1.90688e+06
sp|P0A7K2|RL7_ECOLI	4.46893e+06	5.31222e+06	1.99405e+06	4.94545e+06	4.11454e+06	2.74743e+06	2.52702e+06	3.08105e+06	2.93116e+06
sp|P0A7E5|PYRG_ECOLI	124725	109084	114051	93066.4	113471	139280	372030	314936	221064
sp|P0A7E9|PYRH_ECOLI	29445.1	122746	48665.1	19900.1	34484.4	35512.9	32937.1	31752.8	107694
sp|P0A7F6|SPED_ECOLI	9372.47	7410.75	2077.78	16908.4	29206.2	8617.94	6377.17	7423.34	4100.85
sp|P0A7L0|RL1_ECOLI	671958	792595	640748	1.74613e+06	1.70503e+06	1.06987e+06	1.79197e+06	2.37533e+06	2.29103e+06
sp|P0A7L3|RL20_ECOLI	341527	255666	309645	1.36528e+06	1.30104e+06	394022	1.3125e+06	1.29865e+06	1.335e+06
sp|P0A7M2|RL28_ECOLI	254753	246927	105113	133363	90278.8	76018.7	2.15293e+06	2.76931e+06	2.7252e+06
sp|P0A7M6|RL29_ECOLI	2.69033e+06	2.91493e+06	747030	1.26061e+06	1.1469e+06	1.61049e+06	1.77686e+06	2.27503e+06	2.22751e+06
sp|P0A7I0|RF1_ECOLI	31459	22649.5	58372.8	26443.5	42576.9	10340.1	92415	26290.9	23645.9
sp|P0A7R1|RL9_ECOLI	965064	806516	982473	1.92543e+06	1.9616e+06	1.6241e+06	2.89393e+06	2.48391e+06	2.24623e+06
sp|P0A7R5|RS10_ECOLI	535670	706383	792707	1.07423e+06	1.20848e+06	1.43354e+06	1.53048e+06	1.60734e+06	1.57221e+06
sp|P0A7K6|RL19_ECOLI	87818.5	171384	55362.6	242559	224131	192773	1.08356e+06	1.12094e+06	1.05693e+06
sp|P0A7T3|RS16_ECOLI	901756	639351	347040	1.55392e+06	1.24375e+06	796088	865562	1.84802e+06	1.75262e+06
sp|P0A7L8|RL27_ECOLI	45622.7	29682.8	55168.7	31429.9	38862.4	82195.8	345638	401470	518575
sp|P0A7T7|RS18_ECOLI	290977	189686	85226.3	176120	108777	285639	776638	1.00876e+06	993267
sp|P0A7M9|RL31_ECOLI	13380.3	10082.8	6990.19	32558.4	24517.6	30356.6	105458	194212	178247
sp|P0A7N4|RL32_ECOLI	187796	198980	128792	209748	181289	165685	767193	748084	861286
sp|P0A7V0|RS2_ECOLI	360480	290642	140181	593860	603894	257146	1.4385e+06	1.49637e+06	1.44196e+06
sp|P0A7N9|RL33_ECOLI	94454.5	206460	52681.1	332964	341576	407027	1.54114e+06	2.51726e+06	2.29794e+06
sp|P0A7V3|RS3_ECOLI	109572	141881	158164	95670.6	108741	89847.5	1.65201e+06	2.00718e+06	1.89143e+06
sp|P0A7W1|RS5_ECOLI	339929	454475	170140	242701	270918	231431	1.2684e+06	1.52512e+06	1.42377e+06
sp|P0A7R9|RS11_ECOLI	130399	216176	156530	125947	159835	174189	1.15215e+06	1.75555e+06	1.65781e+06
sp|P0A7W7|RS8_ECOLI	778710	420911	542993	455750	614007	560611	2.10147e+06	2.08215e+06	2.14916e+06
sp|P0A7S9|RS13_ECOLI	170037	321653	265156	184870	215945	147830	2.20168e+06	2.41703e+06	2.36907e+06
sp|P0A7Z0|RPIA_ECOLI	653150	695935	589613	703163	657757	668082	318454	398094	383010
sp|P0A7Z4|RPOA_ECOLI	385599	336850	1.00812e+06	1.54056e+06	1.50963e+06	1.1821e+06	845692	1.0686e+06	1.05735e+06
sp|P0A7U3|RS19_ECOLI	359833	277761	296203	203414	172257	456421	1.62731e+06	2.12216e+06	2.06638e+06
sp|P0A800|RPOZ_ECOLI	4.99987e+06	4.67268e+06	1.08375e+06	751623	633854	1.07457e+06	568340	715052	612548
sp|P0A7U7|RS20_ECOLI	253479	190341	125110	80601.2	66529.1	124523	1.04318e+06	1.07889e+06	1.19963e+06
sp|P0A805|RRF_ECOLI	5.00621e+06	5.14343e+06	2.61214e+06	2.0257e+06	2.20548e+06	2.50223e+06	1.5036e+06	1.14107e+06	949281
sp|P0A817|METK_ECOLI	731601	818961	236253	720453	670406	358615	131377	130349	139394
sp|P0A7V8|RS4_ECOLI	191085	249540	187538	188488	145942	223587	3.55968e+06	3.88252e+06	3.27672e+06
sp|P0A7X3|RS9_ECOLI	93228.5	138277	87495	83259.1	110389	92560.8	2.02434e+06	1.80876e+06	1.82662e+06
sp|P0A836|SUCC_ECOLI	199167	253709	1.26403e+06	2.11786e+06	2.15032e+06	881731	1.4992e+06	2.10273e+06	2.03323e+06
sp|P0A7X6|RIMM_ECOLI	57972	57109.9	26851.6	26233.5	28250.8	25017.1	9109.2	13514.4	25600.2
sp|P0A850|TIG_ECOLI	920157	867781	1.00486e+06	3.22617e+06	3.16771e+06	2.09085e+06	1.75823e+06	1.62487e+06	1.33708e+06
sp|P0A853|TNAA_ECOLI	450286	281990	1.68342e+06	1.066e+07	9.66558e+06	2.17344e+06	9.55348e+06	4.07828e+06	4.04532e+06
sp|P0A855|TOLB_ECOLI	2.35458e+06	2.39735e+06	1.00425e+06	479757	523959	1.00819e+06	544280	565921	568429
sp|P0A858|TPIS_ECOLI	2.284e+06	2.30916e+06	685934	1.27456e+06	1.28514e+06	1.03006e+06	611792	812817	633924
sp|P0A862|TPX_ECOLI	2.26444e+07	1.26459e+07	6.47803e+06	4.45027e+06	4.62253e+06	4.09555e+06	2.3089e+06	2.02281e+06	1.8401e+06
sp|P0A870|TALB_ECOLI	5.5773e+06	4.50141e+06	2.23059e+06	2.9024e+06	2.59411e+06	3.22436e+06	3.85795e+06	2.90624e+06	2.92521e+06
sp|P0A825|GLYA_ECOLI	128722	231108	62429.5	685238	585591	583745	603304	395011	326950
sp|P0A830|DCTA_ECOLI	16925.4	51985.2	4728.45	22653.5	30541.8	18785.6	32878.1	23058.4	70556.8
sp|P0A881|TRPR_ECOLI	215450	263431	262341	183520	228753	157812	57385.8	114552	138407
sp|P0A890|TUSA_ECOLI	1.25548e+06	989649	415405	177236	165145	280226	155325	106893	83527.9
sp|P0A8A0|YEBC_ECOLI	129644	144465	267061	333570	268234	456659	236405	100865	155682
sp|P0A8B5|YBAB_ECOLI	565882	445812	249822	206465	221420	158186	81287.3	50875.6	84323.4
sp|P0A867|TALA_ECOLI	381558	419265	562523	555681	464548	586769	904305	1.57955e+06	1.54027e+06
sp|P0A8E7|YAJQ_ECOLI	1.92059e+06	1.87903e+06	1.3902e+06	1.00838e+06	1.05515e+06	1.71549e+06	1.23507e+06	1.12994e+06	1.24094e+06
sp|P0A8F0|UPP_ECOLI	146332	146914	167604	208362	196112	147602	213332	125784	121146
sp|P0A877|TRPA_ECOLI	61210.6	115418	95384.4	91349.9	76475.9	90364.2	193680	159599	125515
sp|P0A879|TRPB_ECOLI	38625.4	36718.8	23000.6	51758.5	52692.4	14638.4	95481.2	85461.3	123056
sp|P0A8G6|NQOR_ECOLI	654904	456003	997858	2.10843e+06	2.01206e+06	1.71347e+06	1.71499e+06	1.38004e+06	1.41988e+06
sp|P0A8G9|EX7S_ECOLI	190626	200433	114583	114935	137130	116238	24851	31981.4	44111.7
sp|P0A898|YBEY_ECOLI	22718.3	25373.6	31515.7	26824.6	18323.8	21704	20156.3	44021.9	46271.6
sp|P0A8A8|RIMP_ECOLI	167007	130656	126075	76663.3	75932.3	54552.9	19291.9	50153.5	16996.2
sp|P0A8C4|YGFB_ECOLI	91739.7	86262.8	117478	146655	129516	167250	54416.9	73076.7	19511.4
sp|P0A8D0|NRDR_ECOLI	20329	22235.8	10025.8	39529.8	27771.2	16767	32587.5	27140	18958.4
sp|P0A8M0|SYN_ECOLI	580887	755316	284417	296578	394904	378019	895261	782927	712892
sp|P0A8M6|YEEX_ECOLI	170753	111126	228349	300903	267505	221135	260393	466831	510003
sp|P0A8G3|UXAC_ECOLI	58930.4	73518.4	102896	202828	230207	115836	246827	202374	173957
sp|P0A8N5|SYK2_ECOLI	463603	546061	282824	1.43193e+06	1.65615e+06	816391	1.05292e+06	940091	963941
sp|P0A8P3|FETP_ECOLI	1.66445e+06	1.13135e+06	1.25798e+06	754057	655015	1.0894e+06	714152	396709	610388
sp|P0A8R0|RRAA_ECOLI	193922	238662	256058	554842	599542	225704	275461	335903	250684
sp|P0A8H8|YACG_ECOLI	116428	87297	60892	12844.1	9594.11	20249.5	29385	24268.5	24473.4
sp|P0A8T7|RPOC_ECOLI	195814	205440	240264	628807	696651	203422	694941	910404	966901
sp|P0A8K5|YAEP_ECOLI	211554	99603.4	130313	75707.2	27918	72330.5	149769	264895	271319
sp|P0A8U6|METJ_ECOLI	55483.4	77661.3	67894.7	105029	99338.5	118329	68384	45217.6	72585.4
sp|P0A8L1|SYS_ECOLI	505574	178184	328462	889246	834338	552755	496294	484438	849981
sp|P0A8M3|SYT_ECOLI	255986	222593	244423	1.42301e+06	1.38112e+06	724576	610780	510557	462653
sp|P0A8W8|YFBU_ECOLI	137268	150387	123411	342507	339378	174711	248201	364874	332093
sp|P0A8X2|YCEI_ECOLI	66349.1	78520.7	159461	23949.1	58117.6	97299.6	54825.4	96053.5	66572.3
sp|P0A8N3|SYK1_ECOLI	189886	134721	194589	262271	228191	321260	448547	391476	480953
sp|P0A905|SLYB_ECOLI	709413	796976	466704	194316	274595	409406	4.429e+06	5.6946e+06	1.22717e+07
sp|P0A910|OMPA_ECOLI	3.40127e+06	2.66977e+06	1.76309e+06	866720	939889	1.20496e+06	3.54484e+06	4.03482e+06	4.26564e+06
sp|P0A8V2|RPOB_ECOLI	545877	270990	360773	601185	629947	184125	555452	753209	724304
sp|P0A912|PAL_ECOLI	221166	227611	168743	99587.3	93276.6	162684	79475.1	107996	132596
sp|P0A8W0|NANR_ECOLI	43802.2	9003.73	2079.7	27374.1	11955.9	2551.15	55496.1	45100.8	35811
sp|P0A8W2|SLYA_ECOLI	16400.4	16168	18120.5	60396.6	78847.5	47346.6	101068	82291.5	35392.2
sp|P0A8X0|YJGA_ECOLI	56594.8	71574.3	86849.8	332962	346011	381162	234511	350629	317508
sp|P0A940|BAMA_ECOLI	836668	876014	441765	307087	272519	436698	253656	234887	256495
sp|P0A8Y3|YIHX_ECOLI	281963	391653	478866	254758	239425	234250	866479	815918	939008
sp|P0A953|FABB_ECOLI	1.46855e+06	1.44444e+06	889606	1.47936e+06	1.28775e+06	1.78874e+06	1.2617e+06	1.60078e+06	1.57696e+06
sp|P0A955|ALKH_ECOLI	1.54707e+06	1.40272e+06	596705	1.51246e+06	1.58966e+06	1.00209e+06	522676	436394	566947
sp|P0A903|BAMC_ECOLI	151887	141904	106325	100025	88523.7	117105	38008.1	89741	60677
sp|P0A972|CSPE_ECOLI	9.94024e+06	1.00026e+07	3.63598e+06	1.64507e+06	1.53953e+06	2.12764e+06	1.29427e+06	1.78459e+06	951513
sp|P0A908|MIPA_ECOLI	113180	131423	494229	101563	106797	164052	1.10301e+06	1.1978e+06	1.79204e+06
sp|P0A998|FTNA_ECOLI	287485	295938	269485	770704	737752	301869	143612	139795	115988
sp|P0A915|OMPW_ECOLI	94621.5	100410	1.29939e+06	535783	890416	1.09187e+06	1.09741e+07	5.98808e+06	1.09932e+07
sp|P0A9B2|G3P1_ECOLI	5.68359e+06	4.60031e+06	2.72982e+06	1.7743e+07	1.41373e+07	8.31071e+06	1.88511e+06	2.4128e+06	2.89734e+06
sp|P0A9C3|GALM_ECOLI	161024	190844	132086	198109	215818	243206	174241	301097	206098
sp|P0A9D2|GSTA_ECOLI	165721	205163	261683	267694	294822	93659.1	127456	197296	242452
sp|P0A9D8|DAPD_ECOLI	334607	381489	309684	728940	824338	463030	407602	445241	398765
sp|P0A968|CSPD_ECOLI	55161.7	99306.5	173007	253736	199364	204998	43721.1	36436	29522.2
sp|P0A9G6|ACEA_ECOLI	995260	746136	3.86948e+06	2.18703e+07	1.34913e+07	5.71665e+06	4.04011e+06	1.31254e+07	1.28385e+07
sp|P0A991|ALF1_ECOLI	199213	213232	502543	1.64766e+06	1.68261e+06	635351	799967	1.04233e+06	1.13126e+06
sp|P0A993|F16PA_ECOLI	24842.3	39703.3	40728.3	32657.9	48259.3	29375.3	45405.8	50934.6	37710.4
sp|P0A9J4|PANE_ECOLI	24410.5	49676.5	22372.9	26547.3	30476.2	22876.5	21794.6	4138.04	2975.85
sp|P0A9A6|FTSZ_ECOLI	81170.2	86004.4	97120.2	64501.2	85325.6	92082.1	132218	95031.2	77045.1
sp|P0A9A9|FUR_ECOLI	156586	134258	328829	499887	599154	364428	398575	467849	323549
sp|P0A9K9|SLYD_ECOLI	299114	345678	484596	729946	713062	455102	551016	475639	461769
sp|P0A9B6|E4PD_ECOLI	116721	39313	48545.7	62288.4	70955.8	29131.6	15772.8	16257.1	8144.45
sp|P0A9C5|GLN1B_ECOLI	74776.4	242682	182891	418523	374992	213819	258049	426724	366028
sp|P0A9M5|XGPT_ECOLI	850623	966106	319435	707483	695486	346502	164684	327665	251651
sp|P0A9M8|PTA_ECOLI	87511.7	140507	57940.6	26848.1	36439.1	150004	143242	163818	108525
sp|P0A9P0|DLDH_ECOLI	1.04003e+06	987877	323549	2.07131e+06	2.04872e+06	713973	630522	981918	1.03212e+06
sp|P0A9P4|TRXB_ECOLI	156153	203772	127541	209785	137212	170172	183934	174889	115643
sp|P0A9J6|RBSK_ECOLI	141230	110952	168355	195255	209503	121952	185755	152581	181324
sp|P0A9J8|CMPDT_ECOLI	64850	86676.5	282891	246921	278058	80843.2	203092	366859	304123
sp|P0A9K3|PHOL_ECOLI	86659	139398	132194	172109	189563	200468	175261	184031	217632
sp|P0A9L3|FKBB_ECOLI	222370	308528	560702	679011	668661	645015	399303	411440	222727
sp|P0A9Q9|DHAS_ECOLI	144788	723129	562478	483683	483781	244424	189023	187996	236555
sp|P0A9R4|FER_ECOLI	4.88495e+06	4.67339e+06	938945	555120	524421	786956	404795	239994	257364
sp|P0A9L5|PPIC_ECOLI	29111.8	27049.7	229060	50630.2	43794.9	110538	652496	403262	426265
sp|P0A9L8|P5CR_ECOLI	109129	116207	140142	279654	275863	131557	122913	227032	209208
sp|P0A9S1|FUCO_ECOLI	81430.3	118627	92386.3	136401	178550	84548.2	108684	128714	110392
sp|P0A9M0|LON_ECOLI	205421	238412	134597	82565.3	120959	79904.9	354196	351717	302918
sp|P0A9M2|HPRT_ECOLI	128613	126907	77150.7	63263.7	34869	102811	147500	141808	207666
sp|P0A9N4|PFLA_ECOLI	44931.2	36239.4	19796.1	53257.8	51799.4	27919.9	24013.8	9953.14	38412.6
sp|P0A9X9|CSPA_ECOLI	1.03324e+07	9.70896e+06	1.26894e+06	763580	853366	831054	1.11221e+06	296770	256737
sp|P0A9Y6|CSPC_ECOLI	1.74303e+07	1.38905e+07	7.54215e+06	3.05469e+06	2.94175e+06	2.63603e+06	7.28035e+06	5.65743e+06	5.35039e+06
sp|P0A9Q1|ARCA_ECOLI	106669	214742	416880	652356	571722	459007	343684	580082	530610
sp|P0A9Z1|GLNB_ECOLI	293298	360032	206041	296324	302610	193968	210213	132092	177564
sp|P0AA04|PTHP_ECOLI	1.42882e+07	1.23724e+07	6.46902e+06	2.60705e+06	2.03565e+06	4.55007e+06	5.83983e+06	3.40772e+06	3.04922e+06
sp|P0A9Q5|ACCD_ECOLI	46355.5	62364.4	31978.4	179350	185546	47536.9	92050.8	210909	264822
sp|P0A9Q7|ADHE_ECOLI	271421	401929	653660	743438	707808	169233	954999	1.29633e+06	1.28306e+06
sp|P0AA10|RL13_ECOLI	257158	197267	108381	242900	225723	171133	943602	1.22001e+06	1.18169e+06
sp|P0AA25|THIO_ECOLI	1.90301e+07	9.60519e+06	3.59047e+06	1.06208e+06	1.04564e+06	1.7393e+06	3.65048e+06	2.62354e+06	2.43115e+06
sp|P0A9S3|GATD_ECOLI	175097	248505	417455	1.61875e+06	1.43532e+06	1.01e+06	510265	350094	222367
sp|P0A9S5|GLDA_ECOLI	122686	115142	177842	337902	373638	183107	507020	435997	489822
sp|P0A9T4|TAS_ECOLI	119028	75598	110127	113971	108801	132732	199493	80970	90410.3
sp|P0AAC0|USPE_ECOLI	238738	294164	277574	325858	264052	347220	419651	407377	420652
sp|P0AAC8|ISCA_ECOLI	2.23097e+06	2.46555e+06	671786	304949	315897	564695	215283	195259	329150
sp|P0A9W9|YRDA_ECOLI	50362.7	32973	33193.5	37637.3	57892.1	29852.7	19851.8	17223.1	24769.8
sp|P0AAI5|FABF_ECOLI	143023	139841	172573	645001	572302	490327	280655	252223	264396
sp|P0AAS7|YBCJ_ECOLI	199659	197764	170233	134483	143738	250654	267277	192622	120987
sp|P0AA31|YEDF_ECOLI	75779.1	76620.9	125680	78210.7	79021	86524.9	67118.1	3872.59	38033.6
sp|P0AA91|YEAY_ECOLI	61454.6	12980.7	73496.9	10166.4	13415.4	25200.6	131627	112656	116923
sp|P0AAT9|YBEL_ECOLI	423270	487006	1.1895e+06	664913	506710	983705	502151	626729	552570
sp|P0AAV6|YBGS_ECOLI	834558	941839	3.23439e+06	231312	201320	667644	6.26254e+06	4.08247e+07	3.596e+07
sp|P0AAB8|USPD_ECOLI	23380.3	19449	43756.5	44459.6	36308.9	49042.8	70022	55697.6	55894.5
sp|P0AAX8|YBIS_ECOLI	838697	686286	605715	153538	155852	365200	512202	535482	431934
sp|P0AAZ7|YCAR_ECOLI	6.28884e+06	7.01678e+06	3.74492e+06	876063	938179	1.2555e+06	2.38601e+06	1.65579e+06	1.5895e+06
sp|P0AB14|YCCJ_ECOLI	3.09999e+06	3.39768e+06	2.92439e+06	1.1402e+06	901629	1.72714e+06	4.79477e+06	2.33863e+06	2.15336e+06
sp|P0AB28|YCED_ECOLI	788486	787212	246973	187796	217234	175388	110829	192687	155730
sp|P0AAI9|FABD_ECOLI	309210	148187	344038	295523	357241	321112	195426	195011	127063
sp|P0AB38|LPOB_ECOLI	123246	109157	208206	81146.2	39203.7	137983	348239	385627	466650
sp|P0AB46|YMGD_ECOLI	81360.2	74972.1	61522.3	20091.9	19650.8	35905.1	61832.6	44204.2	51810.2
sp|P0AB52|YCHN_ECOLI	191696	531737	248010	408429	351228	287284	134415	119545	84618
sp|P0AAN5|YAIA_ECOLI	26985.2	87124.8	121613	26676.7	17723.7	71055.3	136510	255463	335975
sp|P0AAN9|IRAP_ECOLI	13853.3	17345.4	161580	35753.7	33491.6	83242.2	62035.6	44532.9	57365.9
sp|P0AAP3|FRMR_ECOLI	4359.49	29907	5191.37	9841.59	20452.2	17981.8	11388.7	3520.69	7898.44
sp|P0AB61|YCIN_ECOLI	615106	1.04002e+06	699569	458275	395520	836545	872594	701054	472681
sp|P0AAQ2|YAJD_ECOLI	15891.6	14976.1	92125.6	58210.3	44458.7	89571.3	31612.5	4309.72	25751.8
sp|P0AAR3|YBAK_ECOLI	5242.65	21250.6	106613	22380.4	1966.46	17290.2	25008.5	15078.4	8824.2
sp|P0AB71|ALF_ECOLI	1.21514e+06	1.06111e+06	967175	1.48418e+06	1.41502e+06	1.60731e+06	1.58556e+06	2.2714e+06	1.94255e+06
sp|P0AB89|PUR8_ECOLI	360489	400229	855323	110441	127638	233379	866974	848059	1.16718e+06
sp|P0ABA4|ATPD_ECOLI	202510	188825	314161	337551	326619	269375	188136	119389	102384
sp|P0AB18|TUSE_ECOLI	10549.6	7735.77	15120.7	4555.79	7836.81	10606.1	74601.8	19321.8	10103.9
sp|P0ABA6|ATPG_ECOLI	98647	186341	97344.2	122904	133079	39562.3	202072	93637.3	117931
sp|P0ABB0|ATPA_ECOLI	942611	958887	1.37226e+06	3.30175e+06	3.02866e+06	2.06564e+06	1.07947e+06	833756	1.00455e+06
sp|P0ABB4|ATPB_ECOLI	327958	206998	635261	698951	676468	366348	335756	381746	491000
sp|P0ABD3|BFR_ECOLI	733125	471326	1.52834e+06	2.4854e+06	2.28827e+06	908862	2.03265e+06	2.29384e+06	2.52831e+06
sp|P0AB55|YCII_ECOLI	67162.4	66681.2	143934	96267.6	92150.6	197516	76632.2	32183.7	37469.7
sp|P0AB65|ACYP_ECOLI	146549	73880.8	110620	37054.2	40556.8	48453.7	122303	108010	261487
sp|P0ABD8|BCCP_ECOLI	289932	274356	87845.2	186454	190671	116731	154034	61221	110534
sp|P0AB77|KBL_ECOLI	98434.5	135112	109684	110237	114747	68710.5	302800	260330	327330
sp|P0ABE2|BOLA_ECOLI	164040	193748	228442	100580	81241	175868	112603	199391	246862
sp|P0AB80|ILVE_ECOLI	34338.3	26660.5	42254.4	45232.4	34824.1	44665.5	19865.5	16230.3	37171.7
sp|P0ABF6|CDD_ECOLI	471711	281686	299885	354904	377918	378304	123978	190977	251324
sp|P0ABH7|CISY_ECOLI	179988	137951	409879	2.1877e+06	2.07923e+06	879799	723088	1.13796e+06	1.17532e+06
sp|P0AB91|AROG_ECOLI	10591.4	9762.96	64692.8	77785.8	96501.4	43399.8	42595.2	61351.7	54104.2
sp|P0ABA0|ATPF_ECOLI	145110	77298.4	95564.3	223648	214260	82626.8	135360	83293.9	249794
sp|P0ABK2|CYDB_ECOLI	10013.3	14657.6	15787.4	86301.6	76032.6	10200.1	7937.58	29425.6	15284.8
sp|P0ABK5|CYSK_ECOLI	1.76428e+06	1.3876e+06	4.0771e+06	9.62228e+06	9.6594e+06	6.46881e+06	1.71435e+06	1.76983e+06	1.75807e+06
sp|P0ABP8|DEOD_ECOLI	380890	272289	358119	902686	777108	417913	583340	753185	542330
sp|P0ABQ0|COABC_ECOLI	320899	303080	205346	177467	91976	73761.6	400681	72444.8	85223.7
sp|P0ABC7|HFLK_ECOLI	23878.3	72222.7	38387.5	90703.4	81511.7	53483.5	17912.4	112741	146292
sp|P0ABQ2|GARR_ECOLI	27880.2	36989.4	24206.7	13494.5	11735.7	21331.8	388372	197901	228158
sp|P0ABS1|DKSA_ECOLI	875361	735573	724541	404739	509465	569602	535369	363728	277670
sp|P0ABD5|ACCA_ECOLI	193479	195182	128578	262026	216772	271973	470641	324387	502856
sp|P0ABT2|DPS_ECOLI	388958	290874	607388	8.21529e+06	6.3115e+06	1.04969e+06	7.79396e+06	1.88733e+06	1.83508e+06
sp|P0ABU5|ELBB_ECOLI	512491	537207	298438	541662	482390	522180	229015	402602	244919
sp|P0ABZ6|SURA_ECOLI	849766	874923	731258	330067	297159	490579	619736	448221	408733
sp|P0ABJ1|CYOA_ECOLI	196513	35990.3	34656.7	30669.5	7402.25	17891.6	15839.8	20871.8	9753.75
sp|P0ABJ9|CYDA_ECOLI	60692.4	196259	111956	390425	463515	45259.7	48156.9	126148	206882
sp|P0AC38|ASPA_ECOLI	528071	593435	614022	3.56594e+06	3.25058e+06	1.17933e+06	2.34826e+06	1.83341e+06	1.87384e+06
sp|P0ABN5|DCUA_ECOLI	11776.2	15649	13523.7	43234.4	39024.6	10953.3	12245.2	37464.4	18781.6
sp|P0ABQ4|DYR_ECOLI	122725	96793.1	154902	59304.6	62035.4	115557	61432.1	71966.2	30990.2
sp|P0AC59|GLRX2_ECOLI	385657	318170	2.0693e+06	322196	325129	447297	516870	1.46395e+06	900154
sp|P0AC62|GLRX3_ECOLI	3.0145e+06	2.85671e+06	3.55029e+06	861644	935308	1.51952e+06	5.31311e+06	4.3845e+06	4.30252e+06
sp|P0ABU0|MENB_ECOLI	24693	53305.6	14954.5	18524.1	13945.9	28582.6	92357.2	119741	8265.95
sp|P0AC69|GLRX4_ECOLI	807220	379587	639137	350409	311324	523819	406430	361876	376045
sp|P0AC81|LGUL_ECOLI	171813	171824	82297.5	61861	60952.1	65923.2	33784.9	34429.8	72728.2
sp|P0AC84|GLO2_ECOLI	188631	197251	134126	81381.4	105760	69616.1	48811.3	63918.5	65958.6
sp|P0ABY4|FLAW_ECOLI	28916.5	28455.5	32640.1	12078	6172.85	1319.92	3778.19	5266.84	6663.79
sp|P0ABZ4|KDSC_ECOLI	6770.6	15709.9	7971.65	7896.82	4440.6	8871.25	7809	9784.75	12484.4
sp|P0ACA3|SSPA_ECOLI	880835	831197	1.90974e+06	1.34563e+06	1.25944e+06	987690	973526	1.80108e+06	2.45718e+06
sp|P0AC02|BAMD_ECOLI	180372	325882	265263	115282	149656	250879	333758	482026	525199
sp|P0AC13|DHPS_ECOLI	9947.54	7564.68	34676.4	41589.5	37514.4	29404.6	44021.4	4997.02	20952.8
sp|P0ACC3|ERPA_ECOLI	1.19813e+06	1.57982e+06	404191	279545	270659	525565	116009	85252.6	64930.4
sp|P0AC19|FOLX_ECOLI	84240.6	62088	83065.2	144356	134813	189274	65235.9	65926	121425
sp|P0AC33|FUMA_ECOLI	97301.5	181161	227677	337925	363392	260252	685919	321006	324331
sp|P0ACD4|ISCU_ECOLI	6.42151e+06	7.12213e+06	804394	579830	523511	912168	247238	383106	414945
sp|P0AC41|SDHA_ECOLI	111534	161141	278114	1.25035e+06	1.21977e+06	595228	146708	256493	244140
sp|P0AC47|FRDB_ECOLI	72480.9	176278	536322	345965	395106	148255	82023.2	90715.2	55366.1
sp|P0ACE7|HINT_ECOLI	589623	667179	1.2521e+06	869902	843559	1.07749e+06	502839	350543	273121
sp|P0AC51|ZUR_ECOLI	11025.9	3839.5	5476.11	9473.26	12260.1	7685.78	5972.33	4932.76	11449.4
sp|P0AC53|G6PD_ECOLI	158014	160031	123509	128391	138480	105894	866417	761510	896207
sp|P0ACF0|DBHA_ECOLI	1.34315e+06	1.21984e+06	1.76166e+06	6.74108e+06	6.67869e+06	3.11629e+06	4.7588e+06	4.69387e+06	4.28436e+06
sp|P0ACF4|DBHB_ECOLI	276204	191868	882198	706778	488377	653216	754856	652554	688015
sp|P0ACF8|HNS_ECOLI	934277	1.05713e+06	1.48874e+06	4.03091e+06	3.26943e+06	2.97343e+06	1.50925e+06	1.49113e+06	1.318e+06
sp|P0ACG1|STPA_ECOLI	303744	459059	160166	80305.5	90933.7	57042.3	176281	197664	146229
sp|P0AC92|GNSA_ECOLI	236920	168226	113562	34692.4	21538.2	18994.9	51288.6	224958	173199
sp|P0ACP7|PURR_ECOLI	259517	197819	123883	143375	648893	954839	181454	207188	277097
sp|P0ACA7|GSTB_ECOLI	100225	64668.1	189808	220854	204369	138997	143729	227319	178644
sp|P0ACX3|YDHR_ECOLI	298424	654431	149529	75483.6	75552.3	142909	77881.5	160468	39294.1
sp|P0ACY1|YDJA_ECOLI	112759	165970	57334.1	370790	347948	302090	259647	212656	229286
sp|P0AD10|YECJ_ECOLI	407038	392359	239925	150145	109190	111946	96261.7	107282	57104.1
sp|P0AD24|YEJL_ECOLI	404182	472366	148188	141726	136246	241898	82107.8	51033.5	110424
sp|P0AD33|YFCZ_ECOLI	1.5259e+07	1.69492e+07	3.04246e+06	2.79811e+06	3.31912e+06	2.69411e+06	3.5595e+06	1.33519e+06	1.29881e+06
sp|P0AD49|YFIA_ECOLI	2.29677e+06	1.66804e+06	1.60412e+06	1.23991e+06	1.02861e+06	1.37606e+06	7.98409e+06	1.92183e+06	2.07089e+06
sp|P0AD57|ISPB_ECOLI	25962.5	28623.9	24624.9	22935.7	27860.7	7600.69	23016.8	24945.6	4705.23
sp|P0AD59|IVY_ECOLI	431260	355849	573764	260465	257148	351550	2.65853e+06	1.23161e+06	1.24092e+06
sp|P0AD61|KPYK1_ECOLI	400567	315902	702691	2.23566e+06	2.19942e+06	1.17349e+06	1.40684e+06	1.64915e+06	1.99997e+06
sp|P0ADA1|TESA_ECOLI	254398	156477	896684	112757	120554	201359	1.18446e+06	751436	717375
sp|P0ADA5|YAJG_ECOLI	1.1518e+06	1.04439e+06	671298	176391	209832	242973	3.52935e+06	2.80208e+06	3.68052e+06
sp|P0ADB1|OSME_ECOLI	437866	687935	931382	332940	290797	672276	1.44248e+07	2.31605e+07	2.1375e+07
sp|P0ADB7|ECNB_ECOLI	669008	608184	1.37335e+06	218608	211249	617808	1.79542e+07	6.54115e+07	6.44158e+07
sp|P0ADE6|YGAU_ECOLI	238280	352038	473507	226154	229641	315996	950993	1.82305e+06	1.70523e+06
sp|P0ADE8|YGFZ_ECOLI	308938	255653	521211	475602	544790	552254	332693	323007	274868
sp|P0ADG7|IMDH_ECOLI	263825	270000	275687	1.25618e+06	1.18321e+06	905405	562918	564399	570522
sp|P0ADI7|YECD_ECOLI	110876	109286	75282.7	83432.6	58247.1	41450.8	71010.6	75126.1	43176.8
sp|P0ADN2|YIFE_ECOLI	346245	273920	599034	661063	553276	1.36688e+06	1.24635e+06	709870	643909
sp|P0ADP9|YIHD_ECOLI	185554	248357	389187	428405	429129	477333	156070	182254	166878
sp|P0ADR8|PPNN_ECOLI	375749	397301	128508	271129	230146	197053	170854	170840	153963
sp|P0ADS9|YGGN_ECOLI	653602	584999	220174	115488	114369	200755	1.60626e+06	2.18323e+06	2.19406e+06
sp|P0ADU2|YGIN_ECOLI	2.70417e+06	2.69922e+06	669453	496154	492684	458317	778471	893839	466341
sp|P0ADU5|YGIW_ECOLI	6.74488e+06	7.01145e+06	1.891e+06	1.36423e+06	1.25927e+06	1.53726e+06	9.19748e+06	1.62686e+07	1.34473e+07
sp|P0ADV1|LPTA_ECOLI	1.22998e+06	1.07969e+06	717332	199086	177700	316194	1.88298e+06	1.35617e+06	1.2913e+06
sp|P0A7P5|RL34_ECOLI	157516	39700.3	21265.1	6409.31	6206.97	19387.6	23949.4	43345.5	20073.4
sp|P0ADV7|MLAC_ECOLI	1.16921e+06	1.75302e+06	1.82594e+06	143908	173962	276645	3.19936e+06	3.04003e+06	2.5726e+06
sp|P0ADX7|YHHA_ECOLI	1.39327e+06	1.46497e+06	1.10786e+06	149406	133902	484743	1.28597e+07	2.01339e+07	1.92084e+07
sp|P0ADY3|RL14_ECOLI	257802	374377	150727	46399.6	78829.7	84598.8	306995	400453	395487
sp|P0AE06|ACRA_ECOLI	86880.8	81677.3	53608.2	82779.1	67289.4	53507.2	57951.4	99101.6	41544.2
sp|P0AE08|AHPC_ECOLI	3.21727e+06	2.87879e+06	1.75139e+06	7.21329e+06	5.93872e+06	4.25282e+06	2.05061e+06	1.7933e+06	1.88281e+06
sp|P0AE18|MAP1_ECOLI	887644	871593	258092	482700	443245	494696	230100	172222	124322
sp|P0AE48|YTFP_ECOLI	367771	382319	291085	110417	121558	141755	132471	89290.8	77664.9
sp|P0AEB7|YOAB_ECOLI	884617	1.02216e+06	342573	455968	487855	413164	120824	177540	138849
sp|P0AEE5|DGAL_ECOLI	1.57627e+06	656316	1.10397e+07	2.19894e+06	1.9507e+06	2.66174e+06	6.32066e+06	3.09451e+06	3.2538e+06
sp|P0AEG4|DSBA_ECOLI	6.1466e+06	6.49267e+06	5.98764e+06	1.08319e+06	837364	1.7762e+06	8.04404e+06	3.61358e+06	3.39917e+06
sp|P0AEG6|DSBC_ECOLI	659083	575438	180069	139246	109067	202851	224428	189693	133740
sp|P0A8D3|YAII_ECOLI	350768	308255	91993.3	232577	252808	529172	894744	1.71051e+06	153047
sp|P0AEH5|ELAB_ECOLI	92329.7	125840	216885	1.29437e+06	1.28104e+06	844260	241008	454082	398123
sp|P0A8E1|YCFP_ECOLI	56014.5	47752.8	63735.1	17444.5	11581.3	12923.6	363782	245715	220410
sp|P0AEK2|FABG_ECOLI	432491	506000	458267	365333	320193	621283	888180	679600	727959
sp|P0AEK4|FABI_ECOLI	343637	356490	255497	215363	209038	615470	1.01408e+06	784342	885940
sp|P0AEM9|FLIY_ECOLI	3.56208e+07	3.52234e+07	1.60081e+07	1.68065e+06	1.42191e+06	2.21026e+06	1.5733e+07	6.80463e+06	6.72951e+06
sp|P0A8J4|YBED_ECOLI	11766.8	44830.8	334623	46763.7	61513.8	125086	254586	68065.8	29413.9
sp|P0AEQ3|GLNH_ECOLI	1.78518e+06	1.6638e+06	5.91352e+06	964593	874320	1.67632e+06	7.21374e+06	4.59399e+06	3.45995e+06
sp|P0AES4|GYRA_ECOLI	262015	363289	531353	646532	633327	265583	1.26216e+06	963554	1.468e+06
sp|P0AES9|HDEA_ECOLI	1.2861e+07	1.65686e+06	1.12153e+07	1.32176e+06	1.0858e+06	1.86702e+06	8.54458e+07	4.53073e+07	4.41428e+07
sp|P0AET2|HDEB_ECOLI	3.24147e+06	1.84699e+06	1.24246e+07	1.81828e+06	1.51621e+06	3.77308e+06	1.06871e+08	5.54579e+07	5.65747e+07
sp|P0A8T1|PRMA_ECOLI	46752.7	11652.9	53437.6	29641.8	42465.1	13092.1	17357.6	9226.17	9294.95
sp|P0AEU0|HISJ_ECOLI	489366	409262	1.20835e+06	152654	143640	268144	963664	868017	855315
sp|P0AEU7|SKP_ECOLI	190988	238765	226323	946368	847045	588266	1.03571e+06	910418	677991
sp|P0AEW4|CPDA_ECOLI	56060.6	47414.7	24531.1	7929.35	9197.53	48141.6	21371.6	10106.7	17914.7
sp|P0AEX9|MALE_ECOLI	909602	958347	4.81891e+06	1.15104e+06	955482	1.48013e+06	8.24432e+06	2.31095e+06	2.3668e+06
sp|P0AEY5|MDAB_ECOLI	2.86469e+06	2.506e+06	914846	353404	266587	763507	197539	8.1006e+06	1.0001e+07
sp|P0AEZ9|MOAB_ECOLI	445876	540700	568660	2.19354e+06	2.10112e+06	1.07646e+06	680876	559102	591135
sp|P0AF03|MOG_ECOLI	241195	203608	111858	261140	294644	202151	127667	137665	88117.8
sp|P0A901|BLC_ECOLI	165825	185406	61172.5	18384.2	26639.1	103276	273084	354242	350387
sp|P0AF12|MTNN_ECOLI	223894	216508	103233	133783	139944	120646	78272.5	21121.7	72109.8
sp|P0AF36|ZAPB_ECOLI	200067	237211	226830	339822	340073	243404	166971	161144	153589
sp|P0AF50|YJBR_ECOLI	231623	306532	994214	382929	402370	364389	814332	463719	423181
sp|P0AF93|RIDA_ECOLI	3.48882e+06	3.29717e+06	1.72277e+06	1.83422e+06	1.6031e+06	1.70054e+06	468935	308233	319167
sp|P0A917|OMPX_ECOLI	283220	249371	242127	69787.6	88924.1	149140	643519	1.62203e+06	1.38724e+06
sp|P0AF96|TABA_ECOLI	1.42334e+06	1.50602e+06	1.16217e+06	920890	911026	1.01759e+06	1.14963e+06	863212	926322
sp|P0AFG3|ODO1_ECOLI	298154	322962	116549	80961.4	136894	112066	366837	607420	1.15784e+06
sp|P0AFG6|ODO2_ECOLI	495714	743871	475488	2.54796e+06	2.33424e+06	954360	807520	1.1106e+06	1.08291e+06
sp|P0AFG8|ODP1_ECOLI	5.86315e+06	5.63302e+06	1.20938e+06	7.12421e+06	6.58755e+06	2.82548e+06	2.23999e+06	3.17058e+06	3.09733e+06
sp|P0AFH8|OSMY_ECOLI	1.22608e+07	1.27417e+07	3.48004e+07	3.4804e+06	2.99555e+06	6.8216e+06	6.33834e+07	1.57873e+08	1.38594e+08
sp|P0AFK9|POTD_ECOLI	2.27844e+06	2.33331e+06	3.52166e+06	1.06381e+06	894848	1.35679e+06	1.86965e+06	1.30788e+06	1.14662e+06
sp|P0AFL3|PPIA_ECOLI	539724	453606	572426	93006.8	101350	182405	1.02207e+06	506575	485342
sp|P0AFM4|PSIF_ECOLI	147472	173116	264268	76041.2	85888.9	247851	8.25897e+06	2.17163e+07	2.2128e+07
sp|P0AFM6|PSPA_ECOLI	881441	960060	748575	613363	637770	657865	259541	247139	265623
sp|P0AFR4|YCIO_ECOLI	29179.1	29512	26970	20026.1	30062.8	33231.3	74584.3	69134.6	86684.3
sp|P0AFW8|ROF_ECOLI	268687	257840	336019	57791.8	62196.7	72697.1	110047	34273.9	63671.7
sp|P0A9G8|MODE_ECOLI	10431.4	26150.7	33763.8	1586.18	7738.26	32110.5	2781.34	25681	13824.6
sp|P0A9H3|LDCI_ECOLI	805378	1.05196e+06	137637	36564.4	26097.1	92951.8	201623	188784	265257
sp|P0AG07|RPE_ECOLI	522473	834559	185280	108394	161759	53048.4	630820	651862	822106
sp|P0AG30|RHO_ECOLI	97737.7	59799.9	88071.2	34889.8	24180.4	84859.7	197653	131715	95732
sp|P0AG44|RL17_ECOLI	676162	709381	277387	687017	628621	537055	2.33831e+06	2.62883e+06	2.87557e+06
sp|P05825|FEPA_ECOLI	56232	79528.6	51882.8	31503.1	27431.7	58395.7	341205	210600	325370
sp|P0AG48|RL21_ECOLI	141149	139370	294723	670176	642035	400162	844439	1.01158e+06	806044
sp|P0AG51|RL30_ECOLI	416897	546082	317503	388102	412658	379782	669562	2.14255e+06	2.01627e+06
sp|P0AG55|RL6_ECOLI	383424	352349	553729	1.16372e+06	1.12171e+06	1.20022e+06	3.37512e+06	3.29541e+06	3.02474e+06
sp|P0AG67|RS1_ECOLI	6.37154e+06	8.26276e+06	1.54568e+06	4.7833e+06	3.96415e+06	3.64949e+06	3.83584e+06	4.9497e+06	3.62868e+06
sp|P0AG78|SUBI_ECOLI	406855	407213	210153	17182.1	17570.9	57945.6	74104	28768.5	40962.5
sp|P0AG82|PSTS_ECOLI	1.22048e+06	1.25355e+06	1.60531e+06	323404	247381	358175	254838	565070	277696
sp|P00579|RPOD_ECOLI	103908	31807.3	113243	64321.1	45549.1	146928	261156	336457	77523.9
sp|P0AGC3|SLT_ECOLI	48115.2	43544.5	210727	38772.8	15157.9	80662	189198	151192	193428
sp|P0AGD1|SODC_ECOLI	846064	865319	2.241e+06	219077	187268	445599	8.82456e+06	1.1128e+07	1.08089e+07
sp|P0AGD3|SODF_ECOLI	1.39033e+07	1.36303e+07	4.89795e+06	5.35979e+06	4.10567e+06	4.54569e+06	1.09011e+06	1.18259e+06	895430
sp|P0AGE6|CHRR_ECOLI	115253	93152.6	90678.1	301778	345880	108746	177148	312909	286934
sp|P0AGE9|SUCD_ECOLI	372930	172549	625641	1.38848e+06	1.38374e+06	741610	733450	1.18913e+06	1.21488e+06
sp|P0AGG4|THIO2_ECOLI	352902	391409	98765.8	52163	55198.5	71628.9	23726.2	43423.8	54241.5
sp|P0AGG8|TLDD_ECOLI	432276	1.9775e+07	207730	1.53788e+06	980846	90279.1	5.56506e+07	3.42069e+07	3.73713e+07
sp|P0AGJ5|YFIF_ECOLI	90659.1	93009	51835.6	6632.78	58618.1	79981.9	94398.6	39172.1	87054.9
sp|P0AGJ9|SYY_ECOLI	92001.9	138659	164037	589462	540222	194755	219933	259865	371316
sp|P0C018|RL18_ECOLI	465589	439937	379483	2.07747e+06	1.44689e+06	1.43164e+06	849734	875943	876050
sp|P0C054|IBPA_ECOLI	162197	121470	201824	78632.9	53634	64199.3	138205	62748.5	35158.4
sp|P0C0L2|OSMC_ECOLI	1.37614e+06	1.10938e+06	1.4474e+06	843408	698133	1.12002e+06	820319	1.03599e+06	967219
sp|P0C0L9|ISCX_ECOLI	89194.7	76226.4	18315.6	17491.1	19015.8	16303.5	73816.9	11102.6	17467.2
sp|P0C0V0|DEGP_ECOLI	917308	822072	558179	428405	409027	516849	406016	351889	404431
sp|P0C8J6|GATY_ECOLI	103614	120279	556638	380222	306814	682489	1.57981e+06	740412	845205
sp|P0C8J8|GATZ_ECOLI	327645	286976	1.70136e+06	1.62559e+06	1.58371e+06	1.70639e+06	3.88195e+06	1.40906e+06	1.24886e+06
sp|P0AA57|YOBA_ECOLI	67995.5	80150.2	248226	79409.4	62770.2	75326.3	1.14794e+06	1.15052e+06	1.05246e+06
sp|P0CE48|EFTU2_ECOLI	2.07052e+06	1.19301e+06	1.39814e+07	2.41227e+07	2.1473e+07	1.83206e+07	1.44758e+07	1.24696e+07	1.16693e+07
sp|P0DMC7|RCSB_ECOLI	25308.9	13000.2	22921.8	31337.5	48090.3	17980.3	55428.1	38514.5	62157.2
sp|P0AAI3|FTSH_ECOLI	546726	546454	42087.3	42087.9	65845.2	251086	750645	495239	426737
sp|P11557|DAMX_ECOLI	5217.93	29100.5	8719.7	75979.5	45636.3	107518	67612.1	55835.7	42133.8
sp|P11875|SYR_ECOLI	749128	457654	322268	807367	748172	601426	511676	381470	456893
sp|P12758|UDP_ECOLI	537286	556937	304936	1.11488e+06	1.20497e+06	995218	706418	908518	652631
sp|P12994|YBHB_ECOLI	84824.7	82489.6	88599.3	11894.6	9050.11	8072.44	3025.55	37488.6	41670.6
sp|P12999|BIOC_ECOLI	121427	207605	84980.4	41720.2	16128.5	22624.2	230625	7002.05	9624.46
sp|P13482|TREA_ECOLI	2.09014e+06	2.45953e+06	307807	76055.3	69179.3	281483	2.42067e+06	2.11466e+06	1.87585e+06
sp|P15288|PEPD_ECOLI	392518	403712	367717	799726	802270	343979	592240	725127	713030
sp|P0AB20|HSPQ_ECOLI	122096	154644	95032.7	3508.4	6611.37	43504.9	37671.1	6687.2	2440.39
sp|P0AB24|EFEO_ECOLI	60254.3	82233	25397.5	13159.7	16120.7	23654	145524	109054	113156
sp|P0AB40|BHSA_ECOLI	78161.4	34479.3	53692.4	17217.4	13964.3	26621.6	339090	99448.8	120357
sp|P16659|SYP_ECOLI	212568	148047	334048	1.07445e+06	1.01095e+06	595306	448049	320678	272124
sp|P16700|CYSP_ECOLI	6.52605e+06	6.21976e+06	3.12166e+06	920584	813074	1.26399e+06	2.16891e+06	1.16422e+06	1.11468e+06
sp|P17117|NFSA_ECOLI	197951	226020	167964	202810	203506	138201	95477.3	138341	109478
sp|P19926|AGP_ECOLI	230554	245498	503776	516802	521937	369429	529201	643922	625807
sp|P20605|FIC_ECOLI	2.03325e+06	2.51383e+06	245665	208348	121429	571325	3.64234e+06	2.62795e+06	2.52572e+06
sp|P0ACB2|HEM2_ECOLI	143736	226999	216862	327989	407838	130794	165760	144551	121820
sp|P0ACC7|GLMU_ECOLI	65436.7	86127.9	388005	156804	104747	21470.2	89386.9	218049	112736
sp|P0ACD8|MBHL_ECOLI	73907	127353	125066	55654.7	67641.8	79551.7	94546.9	176101	100144
sp|P0ACE0|MBHM_ECOLI	57512.9	91658.8	165625	70503.5	76289.9	245426	149097	55144.2	82987.4
sp|P21888|SYC_ECOLI	131393	148510	73035.3	144695	127214	183247	135542	70702.6	89333
sp|P21889|SYD_ECOLI	232876	188335	240688	1.03545e+06	965195	512869	400578	468406	388914
sp|P0ACI0|ROB_ECOLI	24205.3	26879	21185.2	36402.4	45572.7	33661.4	169468	122597	90673.4
sp|P0ACJ8|CRP_ECOLI	128182	358579	172660	423896	424609	193632	795170	809386	860426
sp|P22259|PCKA_ECOLI	744986	643554	1.27425e+06	2.36044e+06	2.34007e+06	1.79209e+06	1.18459e+06	896517	656706
sp|P22333|ADD_ECOLI	30373.5	36946.4	112419	95997.2	70549	85362.4	49477.6	25807.3	54488.6
sp|P0ACU7|YJDC_ECOLI	54881.7	44144.7	104438	103662	97992.5	145968	96898.1	79199.1	156626
sp|P22525|YCBB_ECOLI	290178	144319	379340	26159.8	25669.2	20034.8	112965	6865.36	5735.32
sp|P0ACW6|YDCH_ECOLI	114010	130306	330801	431305	331524	784985	1.9751e+06	1.06682e+06	995207
sp|P08390|USG_ECOLI	56572.7	42405.5	134445	49681.2	52815	114421	66023.1	89565.9	18875.5
sp|P23538|PPSA_ECOLI	43927.1	760705	668115	2.79147e+06	122678	321592	114573	176520	393775
sp|P23721|SERC_ECOLI	102076	102596	241477	484082	551963	223902	317668	319717	281436
sp|P23827|ECOT_ECOLI	1.38054e+06	1.58781e+06	1.47626e+06	301544	247542	437009	1.2292e+06	794636	723723
sp|P23836|PHOP_ECOLI	154238	94355.4	303452	153215	176063	218623	203098	151625	171962
sp|P23839|YICC_ECOLI	161591	119036	155340	300467	309406	253300	97128.2	212043	219890
sp|P0AD12|YEEZ_ECOLI	12585	5350.17	21704.3	8208.84	5911.8	34463.6	16086.6	2545.71	22602.6
sp|P23843|OPPA_ECOLI	5.7284e+06	4.99155e+06	6.93884e+06	3.07965e+06	2.60529e+06	4.50186e+06	6.75241e+06	7.56143e+06	7.0431e+06
sp|P23857|PSPE_ECOLI	1.03002e+06	1.07768e+06	2.16721e+06	433611	321336	1.02214e+06	2.14178e+07	1.66929e+06	956990
sp|P23869|PPIB_ECOLI	485713	375465	360866	256991	160596	280232	791510	478060	483318
sp|P23882|FMT_ECOLI	160911	206196	137105	197111	248826	186554	128406	101773	196993
sp|P23917|MAK_ECOLI	192766	291111	63433.9	242456	299936	114182	120929	108477	149288
sp|P24171|DCP_ECOLI	163943	177455	122853	307029	313137	219081	165956	104539	129034
sp|P24186|FOLD_ECOLI	1.56255e+07	2.2723e+07	1.34082e+06	174296	237178	366625	3.3314e+06	4.42417e+06	2.32737e+06
sp|P0ADA7|OSMB_ECOLI	133974	81892.2	252248	32655.9	65065.3	108787	2.37894e+06	4.36661e+06	7.54973e+06
sp|P24215|UXUA_ECOLI	122125	203626	153934	237085	251367	166490	243672	175148	200080
sp|P0ADC1|LPTE_ECOLI	50132.3	61527.6	34826	24161.3	20655.9	22024.8	93128.1	161273	200500
sp|P25516|ACNA_ECOLI	188244	495282	382256	325515	356808	224933	691908	1.24766e+06	1.20231e+06
sp|P0ADF8|ILVN_ECOLI	12036	7265.03	8073.7	21297.8	21001.4	25515.5	11220.4	9225.56	5975.94
sp|P0ADG4|SUHB_ECOLI	301088	288632	80395.7	99177.6	109155	70998.1	142000	72557.7	70644.1
sp|P25553|ALDA_ECOLI	140093	206830	1.09486e+06	2.73023e+06	2.63687e+06	944331	598017	2.17716e+06	2.26143e+06
sp|P0ADK0|YIAF_ECOLI	25309.3	86862.6	70032.4	56442.3	66268.5	32942.8	72533.9	55025.2	30131.5
sp|P25738|MSYB_ECOLI	640100	565067	2.26472e+06	694079	684514	1.07035e+06	1.79614e+06	1.18648e+06	1.25383e+06
sp|P25745|MNMA_ECOLI	70979.1	91271.2	72568.6	21410.4	42870.9	89269	78198.2	144710	133128
sp|P0A6F3|GLPK_ECOLI	15300.2	32236.1	21460.7	9500.54	13475.1	9983.81	58831.7	29501.9	43456
sp|P25906|PDXI_ECOLI	321082	287728	284175	136877	128760	164297	168876	125612	166569
sp|P0ADS2|ZAPA_ECOLI	13205	28272.8	29358.2	42879.7	32800.1	48886.4	30502.9	31194.9	48188
sp|P26616|MAO1_ECOLI	378620	310892	224318	531818	544380	332831	617316	841150	882696
sp|P0ADS6|YGGE_ECOLI	243822	155073	361450	609744	449549	343501	184372	454978	306105
sp|P26649|GLGS_ECOLI	73356.9	84110.9	89953.5	2468.89	14511.5	2834.6	63139.6	32874.7	31067.7
sp|P0ADT2|YGIB_ECOLI	39745.7	59504.7	55786.1	47396.6	36874.6	106213	488941	316227	311193
sp|P0A6J8|DDLA_ECOLI	43530.7	24360.3	56773.3	20798.2	18581.9	15789.6	42745.5	87271.2	37625.7
sp|P27302|TKT1_ECOLI	440805	338808	442487	2.13467e+06	1.71532e+06	1.07372e+06	776516	526725	585847
sp|P27431|ROXA_ECOLI	21315.6	44518.1	37083.6	56267.5	68647.6	40957.2	28539.4	29418.3	26516.7
sp|P27434|RODZ_ECOLI	1.33456e+06	1.88001e+06	257379	72149.2	14105.6	242504	218610	312876	160534
sp|P27838|CYAY_ECOLI	286963	282822	156267	65758.4	44778.3	77804.1	123871	61867.9	56073.4
sp|P0ADX1|YHFA_ECOLI	42490.7	58280.5	57512.8	100721	83364.7	73165.5	38131.4	40866.4	16856
sp|P28904|TREC_ECOLI	59774.9	26651.3	2203.33	7433.24	6835.03	22537.2	8773.75	7974.52	27122.3
sp|P0ADY1|PPID_ECOLI	27174.9	73446.7	75894	45819.8	40485.4	28244.3	34357.3	30014.8	69010.9
sp|P0ADY7|RL16_ECOLI	160107	118227	56783.6	58763.2	45840.4	51481.1	803367	951865	1.07461e+06
sp|P0ADZ4|RS15_ECOLI	203030	208198	39320.4	355213	248801	143902	819568	977703	815658
sp|P0ADZ7|YAJC_ECOLI	59689.6	66000.6	36680.9	176979	214536	59392.5	39810.5	64024.4	56870.5
sp|P30139|THIG_ECOLI	84862.7	73384.4	59705.1	370626	319940	104906	59986.6	145428	96116
sp|P0AE12|AMN_ECOLI	75349.6	34712.9	49813	38380.1	8526.19	38337.2	42228.5	1.3225e+06	89048.4
sp|P30748|MOAD_ECOLI	614331	533946	271337	189614	232498	191419	76289.4	146318	120632
sp|P0AE22|APHA_ECOLI	43984.1	17480.4	44506.6	57722.6	44236.1	55975	42274.3	60888.1	51114.3
sp|P30850|RNB_ECOLI	62034.8	143896	70310.3	68987.3	66989.5	92004.9	84544.3	54052.6	54095.2
sp|P0AE52|BCP_ECOLI	309182	373924	1.0286e+06	310732	372846	400745	446598	388117	714226
sp|P30859|ARTI_ECOLI	1.62493e+06	1.47478e+06	2.83748e+06	334956	235896	550139	3.65144e+06	2.04159e+06	1.88447e+06
sp|P0AE63|CHAB_ECOLI	36585.3	52780.1	121922	46441.9	47646.4	109443	172888	196048	211571
sp|P0A6T9|GCSH_ECOLI	54825.1	49228.2	183827	125871	65114.4	16313.1	36736.7	23626.8	31460.1
sp|P0AE88|CPXR_ECOLI	53596.6	40743.6	132231	104685	130088	85625.5	94952.5	54586.8	71826.1
sp|P31063|YEDD_ECOLI	353524	382965	131464	67952	74148	153346	858458	853732	919338
sp|P0AEC3|ARCB_ECOLI	100978	46141.9	199379	55584.8	47464	80192.5	40919.4	47031.8	36300
sp|P0AED0|USPA_ECOLI	662531	397919	1.0736e+06	739622	765129	623877	696874	488838	510288
sp|P0A7S3|RS12_ECOLI	46234.1	65131.5	31136.4	23701.3	38591.9	63002.9	889431	1.02489e+06	1.04188e+06
sp|P31130|YDEI_ECOLI	431202	439577	1.53645e+06	160179	128718	333048	6.37235e+06	1.19979e+07	1.24382e+07
sp|P0AED7|DAPE_ECOLI	94104.5	14161	103697	68164.7	45707.5	36333.3	15687.2	79084.2	20698.4
sp|P31142|THTM_ECOLI	80413.2	184112	398496	163568	170025	319785	334747	306386	232393
sp|P31550|THIB_ECOLI	3.45152e+06	2.406e+06	1.4079e+06	541378	482866	750391	1.29688e+06	444416	436676
sp|P31600|NFRA_ECOLI	277842	53743.8	166624	19529.4	78388	30155.1	110435	61655.4	53994.6
sp|P31658|HCHA_ECOLI	669737	736684	1.04723e+06	1.26984e+06	1.13796e+06	1.0762e+06	1.42294e+06	3.03115e+06	2.77141e+06
sp|P32162|YIIS_ECOLI	266982	145988	72974.9	48155.3	26272.7	39674.6	194257	54219.7	50502.2
sp|P33012|SBMC_ECOLI	49471.9	67894.3	184669	29205.3	32039.9	50922.7	40513.1	46655.3	69577.9
sp|P0AEL6|FEPB_ECOLI	28425.3	41094.1	53096.8	39296.9	90828.7	93876.4	85533.9	29952.4	100321
sp|P0AEM0|FKBX_ECOLI	25249.7	35782.6	37157.4	25153	20006.5	27546.2	19767.7	8362.76	48676.7
sp|P0A731|MGSA_ECOLI	31655.7	78981.2	64723.2	31979.8	36787.7	38350.1	26896.6	8410.86	19588.4
sp|P0AEN8|FUCM_ECOLI	138822	35510.4	81155.1	173628	174401	19991.2	106667	201939	155586
sp|P33219|YEBF_ECOLI	278845	332792	1.66461e+06	140870	197056	281317	1.63622e+06	6.43526e+06	6.01935e+06
sp|P0A742|MSCL_ECOLI	22706.9	26856.3	10887.1	5643.51	19513.4	10645.5	17996.4	25407.7	48641.9
sp|P0AES0|GSP_ECOLI	242598	89800.1	59712.7	73374.8	117830	54094.7	46065.3	15338.8	149856
sp|P33362|YEHZ_ECOLI	384321	2.02027e+06	1.70674e+06	231259	247030	427022	4.8631e+06	1.50887e+06	1.52469e+06
sp|P0A823|SFSA_ECOLI	141478	19220.4	5916.48	1579.5	140863	1.17518e+06	16198.5	19897.9	31674.2
sp|P0AET8|HDHA_ECOLI	202449	188565	141567	359581	344011	332505	312960	435722	567896
sp|P33602|NUOG_ECOLI	640327	657854	106989	161683	117589	85944.3	341550	263673	175705
sp|P06986|HIS8_ECOLI	9108.73	13337.4	17498.5	15075.5	14424.3	9955.7	5124.26	14506.7	4896.38
sp|P0AEW9|K1PF_ECOLI	63726.9	52097.8	38807	61854.3	53070.1	55756.2	150867	77385.6	36621.3
sp|P0AE78|CORC_ECOLI	354831	496024	88374.5	9233.57	14836.2	24977.5	102931	63680.8	63080.3
sp|P35340|AHPF_ECOLI	529407	318816	295811	457733	436703	309183	253589	178199	160215
sp|P36649|CUEO_ECOLI	214471	203991	197528	127016	116417	128781	27771.5	136252	152119
sp|P0AEZ3|MIND_ECOLI	29857.4	58590.5	219415	103785	131397	231598	181643	169297	165245
sp|P36683|ACNB_ECOLI	228298	244955	343336	716659	697850	639130	1.54458e+06	1.34083e+06	1.1245e+06
sp|P0AF08|APBC_ECOLI	5081.85	13790	11532.6	6524.39	527.367	14451.8	15300.6	16013.7	10093.7
sp|P36767|RDGC_ECOLI	96927.8	74322.2	55899.7	96097.8	109883	97248.8	112255	119185	69938.4
sp|P36979|RLMN_ECOLI	2.47037e+06	2.83956e+06	410360	55061.1	37421.6	154093	570738	2.53969e+06	428046
sp|P37095|PEPB_ECOLI	594858	603252	562174	886793	1.0098e+06	394739	231734	348925	326572
sp|P37188|PTKB_ECOLI	135861	114232	2.01608e+06	304885	320835	823053	3.57228e+06	783831	733397
sp|P37194|SLP_ECOLI	414666	421892	1.17339e+06	716044	802793	1.12344e+06	2.24999e+06	2.47826e+06	2.26975e+06
sp|P37329|MODA_ECOLI	796249	856859	731523	108559	83926.2	161593	1.07117e+06	426044	440675
sp|P37613|PANZ_ECOLI	104182	100364	171291	12768.2	19494.6	19394.2	69073.9	68873.6	43416.4
sp|P0AEP3|GALU_ECOLI	46027.7	109817	92925	23929.4	34648	172629	201253	143422	115377
sp|P37647|KDGK_ECOLI	92372.3	57450.1	114844	134305	128139	92064.5	70211.5	69199.3	55891.5
sp|P37648|YHJJ_ECOLI	852160	753304	440843	92294.1	124071	141093	267375	164616	222884
sp|P37665|YIAD_ECOLI	471101	511655	84415.1	105753	126489	132629	134361	189217	208992
sp|P37689|GPMI_ECOLI	974371	893052	542318	655341	679870	529582	454982	355450	246572
sp|P37744|RMLA1_ECOLI	35894.9	34553.5	46693.8	104953	100246	112530	380855	64676.5	88630
sp|P06971|FHUA_ECOLI	28559.5	35976.9	98971.4	47004.4	16412.9	42700.9	222395	306042	320909
sp|P37902|GLTI_ECOLI	2.10845e+06	1.87938e+06	2.15845e+06	500456	485792	982134	1.85934e+06	1.55098e+06	1.24266e+06
sp|P38489|NFSB_ECOLI	801690	827626	219265	347787	262457	463746	108221	59105.1	38835.2
sp|P39172|ZNUA_ECOLI	132661	287202	496680	168108	167683	269044	1.15058e+06	898617	1.09983e+06
sp|P39180|AG43_ECOLI	1.14868e+06	1.14907e+06	1.55268e+06	1.33667e+06	1.05402e+06	2.17812e+06	4.99296e+06	4.292e+06	4.12318e+06
sp|P0AF90|RRAB_ECOLI	99281.2	118377	189011	210709	145175	194925	99208.3	142683	87229.4
sp|P39315|QOR2_ECOLI	206864	270990	86580	63246.5	59269.5	114393	180776	127843	78392.6
sp|P39325|YTFQ_ECOLI	816501	532332	2.76508e+06	526016	492649	566938	4.61002e+06	4.51583e+06	4.06108e+06
sp|P0AFF6|NUSA_ECOLI	289087	220255	205360	596325	628438	416356	324843	346700	360046
sp|P0AFG0|NUSG_ECOLI	220460	300353	339947	328877	368997	375277	483304	465637	472219
sp|P0A821|SELA_ECOLI	69451.7	103611	136837	57028.6	94272.1	66246.1	60396.7	47622.1	66716.8
sp|P41407|AZOR_ECOLI	363899	387174	216879	234023	212032	173961	62395.9	41938.2	62919.9
sp|P0AFI7|PDXH_ECOLI	175605	826897	159555	188323	203782	91045.9	280015	233865	260525
sp|P42616|YQJC_ECOLI	276730	277857	175444	63569	73620.6	194632	2.60585e+06	2.21345e+06	2.06239e+06
sp|P06134|ADA_ECOLI	91551.2	61524	14837.3	5785.9	8068.85	19285.5	71925.8	21280.1	136524
sp|P45523|FKBA_ECOLI	3.0041e+06	3.31257e+06	1.56387e+06	1.05935e+06	1.11919e+06	1.21724e+06	2.66078e+06	1.97496e+06	1.73231e+06
sp|P0AFU8|RISA_ECOLI	181066	152006	113557	149970	147843	162937	183039	178260	196035
sp|P0AFW2|RMF_ECOLI	157026	164370	179374	74432.5	64617.2	60526.1	1.67239e+06	3.35325e+06	3.02579e+06
sp|P45578|LUXS_ECOLI	623047	548106	573364	573935	520487	352281	302663	364653	336274
sp|P0AFX0|HPF_ECOLI	228528	360659	1.01076e+06	534221	457554	866041	1.13868e+06	1.06405e+06	961194
sp|P0A8A2|YEEN_ECOLI	26091.4	21592	1738.31	31589.4	25975.3	59416.4	13434.2	19629.6	16149
sp|P45955|CPOB_ECOLI	193615	126416	146761	126376	104481	251055	869401	669747	188280
sp|P0AFZ3|SSPB_ECOLI	94342.3	99757.5	77042.9	171110	148289	188917	51449.3	32693.6	150426
sp|P46130|YBHC_ECOLI	27433	69206.6	86310.1	109676	147729	38068.2	121447	62060.1	19313.4
sp|P46852|YHHW_ECOLI	438461	394270	101342	100859	103468	169713	123562	74469.5	106940
sp|P46888|USPC_ECOLI	45389.8	34701.5	14062.4	3669.24	4509.47	29872.8	12000.9	17352.3	13374.1
sp|P52119|RATB_ECOLI	407782	407780	219466	46811.8	63970.3	44151.3	144278	52585.7	96818.3
sp|P0AG59|RS14_ECOLI	61852.8	73138.5	40987.7	25130	28762.3	41118	537607	613544	582503
sp|P0AG63|RS17_ECOLI	137951	243265	77869.5	200768	210288	122514	279905	279308	239254
sp|P52697|6PGL_ECOLI	355492	326661	549531	522818	481474	655714	308788	662089	493289
sp|P56614|YMDF_ECOLI	28253.2	60235.2	38026.9	18888.4	21925.8	61986.8	441645	4.82896e+06	4.99005e+06
sp|P60422|RL2_ECOLI	290945	269403	136689	159091	170662	78824.4	1.27806e+06	2.8755e+06	2.67695e+06
sp|P60438|RL3_ECOLI	251119	358889	336258	995877	1.03158e+06	830016	2.25092e+06	2.05129e+06	1.87837e+06
sp|P0A8K1|PSD_ECOLI	3963.03	9646.38	14297	2442.18	8289.8	5389.24	37770.1	2391.07	4201.42
sp|P0A6H5|HSLU_ECOLI	162506	192928	179255	50094.1	45659.3	109364	377172	374732	388378
sp|P60624|RL24_ECOLI	298579	298066	133380	877227	1.06613e+06	351128	1.73922e+06	2.42841e+06	2.11676e+06
sp|P0AG90|SECD_ECOLI	416105	26914.8	20057.4	13124.8	13806.5	61820.8	3.01354e+06	2.57842e+06	2.30573e+06
sp|P60651|SPEB_ECOLI	148286	120602	91208.9	237373	218100	128604	63048.4	84092.5	60109.9
sp|P60716|LIPA_ECOLI	52403	46871.6	14439	46819.5	32675.4	10991.8	59666.4	32232.5	23736
sp|P60723|RL4_ECOLI	244137	153785	148256	186333	203414	149669	692501	694551	704856
sp|P61175|RL22_ECOLI	376680	507606	215892	526359	641067	499501	2.42808e+06	2.99558e+06	2.61341e+06
sp|P0AGE0|SSB_ECOLI	54995.6	62697.3	50656.3	55600.4	68794.1	34430.7	45844.6	56141.6	36884.1
sp|P61316|LOLA_ECOLI	892499	853126	717601	189011	135668	319229	1.24811e+06	451029	404712
sp|P61517|CAN_ECOLI	150139	234857	265027	993081	904140	639566	263614	216717	221380
sp|P0AGF2|CSDE_ECOLI	33826.3	14730.3	43161.6	14361	17628.9	61630.2	10942.5	34581.6	17564.7
sp|P61714|RISB_ECOLI	225598	128792	324183	523543	578387	331312	148084	205281	201285
sp|P0AF18|NAGA_ECOLI	53440.5	48871	82615.4	37366.8	22092.6	46260.7	22900.8	11830.3	12371.2
sp|P0AF28|NARL_ECOLI	148975	183856	364155	219161	187285	391407	241703	164060	282773
sp|P61889|MDH_ECOLI	3.92739e+06	3.27461e+06	4.53478e+06	6.66068e+06	6.16872e+06	5.17698e+06	3.20006e+06	3.97677e+06	3.8508e+06
sp|P61949|FLAV_ECOLI	2.10221e+06	2.3296e+06	840100	460046	420949	592566	255700	221193	223922
sp|P62399|RL5_ECOLI	492910	494375	319143	346453	353390	210937	1.68468e+06	1.77652e+06	1.55547e+06
sp|P0AF67|TSAE_ECOLI	54172.3	73807.4	353898	86018.1	70693.6	87264.1	79518	58904.8	75185.1
sp|P62617|ISPF_ECOLI	5062.44	9699.28	1974.99	7931.04	5953.23	3365.46	7223.44	4760.31	7785.27
sp|P0AGK4|YHBY_ECOLI	93173.5	44625.7	152374	196884	208892	152392	426508	305894	282422
sp|P0AGK8|ISCR_ECOLI	15153.4	10312.8	6821.54	6707.46	2907.84	64463.3	3345.51	35311	30646.4
sp|P0A8W5|YQGE_ECOLI	4972.06	9745.77	33126.6	2638.7	7067.49	39853.9	47150.2	9530.57	23561.6
sp|P62672|APAG_ECOLI	78015.4	116514	159220	37395.2	28910.7	129033	89783	68642	28774.5
sp|P62707|GPMA_ECOLI	1.11335e+06	798836	1.29544e+06	1.1707e+06	1.13194e+06	1.5788e+06	1.48384e+06	2.61593e+06	2.75961e+06
sp|P63020|NFUA_ECOLI	2.10253e+06	2.44791e+06	912971	846348	738139	1.26038e+06	400881	337551	297237
sp|P63284|CLPB_ECOLI	402131	428297	1.12974e+06	1.96984e+06	1.97174e+06	991735	3.57497e+06	3.52455e+06	3.74452e+06
sp|P64451|YDCL_ECOLI	291541	164498	150603	88163.4	73622	150572	375398	920697	978493
sp|P64455|YDCY_ECOLI	585035	568519	203575	133680	173049	347180	307426	231256	98460.8
sp|P64463|YDFZ_ECOLI	5.50346e+06	5.87385e+06	2.06693e+06	989241	885347	1.94414e+06	4.17464e+06	1.97598e+06	1.5829e+06
sp|P0AFJ1|PHNA_ECOLI	30971.2	8745.76	19571.8	15771	13652.2	38835.8	55364.4	22194.4	22670.7
sp|P64479|YDIZ_ECOLI	395144	435519	689804	100511	81182.6	201851	360213	499454	443560
sp|P0AFK0|PMBA_ECOLI	139608	103040	127926	170775	150310	152548	140336	109395	185904
sp|P64503|YEBV_ECOLI	648739	1.05701e+06	368252	195113	143785	328410	2.62752e+06	895152	699737
sp|P0A6T3|GAL1_ECOLI	14516	19225.6	50444.2	8504.86	26353.9	57149.1	79827.2	55732.7	30316
sp|P64506|YEBY_ECOLI	2.76329e+06	2.33513e+06	3.18224e+06	330710	326912	756970	1.10569e+07	6.67635e+06	6.06101e+06
sp|P64519|YODD_ECOLI	233413	129866	253907	52799.3	49679.2	146837	586172	357808	329796
sp|P64534|RCNB_ECOLI	846170	775476	242649	86657.9	101618	133161	138195	173495	145232
sp|P64540|YFCL_ECOLI	140139	185986	151576	80136.1	60038.5	8626.19	82549.2	39831.7	30597.1
sp|P64588|YQJI_ECOLI	222716	106995	169802	204259	243613	174673	182281	85623.5	64983.7
sp|P64596|YRAP_ECOLI	223037	97417.9	186435	47289.3	67732	81890.1	497210	601383	525907
sp|P64602|MLAB_ECOLI	104482	88759.7	48183	37088.7	44679	48609.3	25330.5	9708.42	10506.9
sp|P66948|BEPA_ECOLI	186651	196033	177123	85906.2	98815.2	92483.6	91376	78673.3	97392.7
sp|P67603|YQFB_ECOLI	526404	610998	376204	115968	136650	172206	151622	134487	96007.1
sp|P68066|GRCA_ECOLI	5.52835e+07	5.40087e+07	6.20971e+06	4.79807e+06	3.78791e+06	7.08819e+06	7.43304e+06	4.25532e+06	2.2898e+06
sp|P68191|SRA_ECOLI	386076	214401	301984	1.02843e+06	685569	1.54452e+06	2.23091e+06	4.03534e+06	3.72217e+06
sp|P68206|YJBJ_ECOLI	2.51659e+06	2.15021e+06	5.94474e+06	1.94291e+06	1.57606e+06	5.01126e+06	9.72274e+06	1.7461e+07	1.76917e+07
sp|P68679|RS21_ECOLI	1.06112e+06	1.1235e+06	426273	364426	310341	468389	6.9803e+06	7.56738e+06	6.96544e+06
sp|P68688|GLRX1_ECOLI	429184	397784	153971	30984.9	28758	66819.7	54667.3	60009.6	70372
sp|P68919|RL25_ECOLI	143047	143287	190136	184451	169924	206955	767802	568637	625771
sp|P69222|IF1_ECOLI	195805	243560	56493.4	58951.1	74088.6	100507	61584.4	24066.3	27846.7
sp|P69228|BAER_ECOLI	138141	155289	202864	132934	163220	163938	120016	116220	141947
sp|P69411|RCSF_ECOLI	139989	192859	101149	48472.1	70719.2	76447.6	1.28673e+06	1.52482e+06	1.71067e+06
sp|P69441|KAD_ECOLI	999347	880764	2.17575e+06	1.37576e+06	1.39752e+06	1.79279e+06	932459	567057	451724
sp|P69503|APT_ECOLI	746835	679820	345385	363271	374455	355038	225938	179616	261645
sp|P69776|LPP_ECOLI	649022	548484	397254	664905	470799	625346	884820	1.42148e+06	1.18838e+06
sp|P69783|PTGA_ECOLI	1.11163e+07	1.15407e+07	6.29265e+06	2.88573e+06	3.26227e+06	4.33801e+06	2.64975e+06	2.65096e+06	2.33694e+06
sp|P0A7Q1|RL35_ECOLI	1977.16	13885.3	7111.73	4654.24	5824.19	8993.18	85857.5	1370.69	160577
sp|P0A7Q6|RL36_ECOLI	62863.1	42040.3	25230.5	36279.5	28168.1	26891.1	978438	1.35902e+06	1.23367e+06
sp|P69805|PTND_ECOLI	205958	263066	43876.3	51352.4	54728.1	54576.2	302772	227351	243569
sp|P69811|PTFAH_ECOLI	619120	685537	449138	554381	508530	834036	278933	152681	138278
sp|P69829|PTSN_ECOLI	890526	918113	489086	219307	224524	288358	145091	101154	114681
sp|P69831|PTKC_ECOLI	141410	142700	61915	374069	377208	114151	64169.8	110067	71693
sp|P69910|DCEB_ECOLI	144054	141542	253007	1.53757e+06	884754	688719	1.96752e+06	1.40092e+06	1.32486e+06
sp|P69913|CSRA_ECOLI	22859	248304	20567.4	28813.5	27153.6	298910	39557.6	204635	222119
sp|P75691|YAHK_ECOLI	383939	413773	428762	807927	728076	797027	526956	1.65803e+06	1.57135e+06
sp|P75694|YAHO_ECOLI	893001	924439	4.60406e+06	403938	385205	1.07026e+06	1.50189e+07	3.69207e+07	4.24208e+07
sp|P75736|YBFF_ECOLI	60637.8	45717	62826.3	46212.1	57113.3	11373.9	45667.2	53732.8	81683.2
sp|P75818|YBJP_ECOLI	912367	877740	1.00527e+06	444196	441222	839755	7.28343e+06	1.16548e+07	1.14275e+07
sp|P75849|GLO22_ECOLI	386720	350620	126216	142505	127026	170782	56797.5	77765.5	79917.8
sp|P75874|YCCU_ECOLI	388888	317332	272868	108144	99604.6	216158	622875	834128	731892
sp|P75915|YCDY_ECOLI	398111	245477	174134	214620	218860	204581	125758	131061	90699.5
sp|P76142|LSRB_ECOLI	195103	230440	989908	182292	183403	322872	1.57404e+06	1.13699e+06	1.26568e+06
sp|P76170|YNFB_ECOLI	267972	201211	321090	118583	97436.3	289255	938008	743623	733948
sp|P76172|YNFD_ECOLI	520797	617905	673146	99424.3	84310.1	233350	1.35382e+06	1.8074e+06	1.77908e+06
sp|P76177|YDGH_ECOLI	711768	804185	1.21437e+06	670913	743878	1.11366e+06	4.25504e+06	3.64213e+06	3.33465e+06
sp|P76187|YDHF_ECOLI	87767.7	116058	139961	201169	225753	139510	195154	282368	300090
sp|P76193|YNHG_ECOLI	566793	532433	377483	131802	74421.7	187928	3.09943e+06	5.15901e+06	4.7097e+06
sp|P76268|KDGR_ECOLI	126230	155385	185385	274757	292692	141586	95549	197866	179652
sp|P76270|MSRC_ECOLI	1.50236e+06	1.55105e+06	503571	743153	528990	787207	169227	186828	136277
sp|P0A9T0|SERA_ECOLI	2306.7	30178	5079.13	883.396	2404.8	0	0	0	1126.41
sp|P76402|YEGP_ECOLI	907583	869622	1.56364e+06	877130	839829	1.25719e+06	696804	1.22753e+06	1.12744e+06
sp|P76506|MLAA_ECOLI	85104.9	122827	176684	38071	22105.1	38969.1	483671	864110	796217
sp|P76558|MAO2_ECOLI	245885	220142	273100	1.20668e+06	1.16099e+06	586493	396259	370213	442492
sp|P77247|HXPB_ECOLI	83007	143877	31417.3	67780.5	61825.3	134511	34658.3	24292.3	36214.9
sp|P77319|HSCC_ECOLI	168050	269188	23298.7	33790	24837.5	61742.9	86760	17067.5	52747.6
sp|P77395|YBBN_ECOLI	328858	222462	287392	335596	280874	370259	492420	889623	766413
sp|P77489|YAGR_ECOLI	45945.2	61716.5	25176.3	48415.8	56772.4	24018.8	687314	90597.4	37563.4
sp|P77667|SUFA_ECOLI	453569	546877	224845	76069.7	68955.9	103919	33973.3	77925.5	75384.6
sp|P77695|GNSB_ECOLI	135269	162083	100575	99895.9	65713.4	146771	245339	173323	201174
sp|P77717|YBAY_ECOLI	394669	329852	443755	97624.1	139125	104364	449427	1.85026e+06	2.1392e+06
sp|P77754|SPY_ECOLI	1.11174e+06	1.00702e+06	1.40198e+06	199896	262302	601933	153486	3.16858e+06	2.76727e+06
sp|P78067|YNJE_ECOLI	214193	204634	388167	97438.8	102428	261962	432012	226798	264851
sp|Q2M7R5|YIBT_ECOLI	1.61215e+06	1.45753e+06	1.02511e+06	523723	748452	763895	2.87139e+06	4.1104e+06	4.17948e+06
sp|Q46856|YQHD_ECOLI	8.7955e+06	7.00371e+06	3.46337e+06	696263	695176	533228	201195	176197	184655
sp|Q46857|DKGA_ECOLI	6.87361e+06	6.78631e+06	3.79307e+06	472301	463601	821229	1.06339e+06	1.34287e+06	1.08074e+06
sp|Q46868|YQIC_ECOLI	1.08319e+06	1.65079e+06	315622	331104	329700	794059	1.98288e+06	1.31294e+06	1.2355e+06
sp|Q46948|YAJL_ECOLI	303036	289301	74679.1	83075	101942	89298.9	91052.6	102176	72641.4
sp|Q59385|COPA_ECOLI	700484	511604	266500	147810	142011	388472	1.17485e+06	691962	593434
sp|P0AB43|YCGL_ECOLI	23260.8	16607.7	20490.6	5214.72	5381.94	10127.8	7046.61	16176	20788.4
sp|P0AC44|DHSD_ECOLI	44247.1	32673.7	10695	24584	17990.8	2828.22	18399.8	1948.72	32007
sp|P0A927|TSX_ECOLI	68219.4	112774	75268.7	47811.6	24222	118001	892673	858903	1.14694e+06
sp|P0A937|BAME_ECOLI	17534.7	10250.3	11692.6	3896.99	2499.02	5370.05	92414.3	157877	235348
sp|P0ADQ7|YGAM_ECOLI	33347.3	13847.7	9492.09	24063.5	39818	28005.8	28625.9	71679.2	79556.6
sp|P0A9X4|MREB_ECOLI	49101	33537.3	57351.1	9957.5	20646.9	9125.28	53313.9	77294.3	76646.9
sp|P0AAB6|GALF_ECOLI	45497.4	95778.7	54768.8	30236.7	16187.8	49987.7	91673.9	120062	93308.3
sp|P0AAJ8|HYBA_ECOLI	25088.3	19778.1	16549.3	37792.9	33627.7	11724.4	99764.6	99049.6	46854.2
sp|P0AAR8|YBAV_ECOLI	82205.7	40223.4	49364.4	7396	22041.4	43898.3	343804	162891	193765
sp|P0AAX3|YBIJ_ECOLI	35254.6	44565.3	75771	14617.5	1911.02	31757.3	74921.9	226411	233978
sp|P0AAX6|MCBA_ECOLI	17405.4	13081.9	13421	8386.94	2563.39	7601.58	41015.3	265309	283116
sp|P0ACV8|YMJA_ECOLI	6127.04	8698.53	18662.9	7205.64	11975.5	17353.5	3601.45	3829.11	25720.2
sp|P0ADA3|NLPD_ECOLI	18958.8	63336.1	7944.68	2612.21	2465.19	33622.5	54288.7	48967.5	26288.1
sp|P0AFP6|GCH1L_ECOLI	45664.6	25440.8	96985.9	108880	100359	33786.8	49410.8	45701.2	52527.9
sp|P0A921|PA1_ECOLI	2285.14	9382.8	19256.4	1746.06	4284.09	8800.43	31297.9	13311.4	12632.8
sp|P0AFX4|RSD_ECOLI	16784.5	7788.4	86290.7	67063.3	73546.5	65941.7	58116.9	59798.2	11799.4
sp|P0AFY8|SEQA_ECOLI	39965.5	89387.9	53569.4	101491	90007.9	58093.8	65477.1	81192.4	78909.8
sp|P0AG27|YIBN_ECOLI	1766.82	9841.72	6376.58	20270.2	11989	3619.81	6229.59	24651.2	14559.2
sp|P0AFC3|NUOA_ECOLI	43084.6	12695.6	2046.87	16673.2	14581.7	5848.92	21620.3	17810	21254.3
sp|P0AFC7|NUOB_ECOLI	7415.46	6611.87	6536.61	4325.86	8602.66	12056.8	3647.58	9393.55	4218.84
sp|P0AFD4|NUOH_ECOLI	9563.5	7508.88	9785.93	1113.52	29068.2	5187.26	52497.4	79573.8	58827.5
sp|P0AG80|UGPB_ECOLI	176112	162945	373647	139651	143721	250750	111534	459397	486119
sp|P0A9E5|FNR_ECOLI	103645	21582.6	1689.26	21568	13957.6	4135.19	55211.1	10596.3	35385.6
sp|P0AG84|YGHA_ECOLI	92042.6	127808	152164	228080	176256	245911	261505	775494	451607
sp|P0AG86|SECB_ECOLI	268970	258998	174886	623190	689051	320938	353556	333145	427248
sp|P0AGB6|RPOE_ECOLI	49441	25113.1	45957.7	30771.6	29952.9	16425.2	26886.4	32360.9	32411.2
sp|P12281|MOEA_ECOLI	30022.4	16193.3	33451.1	38884.5	43200.7	42471.6	18961.9	16653.4	43449.1
sp|P0AFX9|RSEB_ECOLI	30212.7	13807.3	49002.5	14283.3	18793.3	21368.8	44877.6	12578.7	112090
sp|P13024|FDHE_ECOLI	101096	20845.4	90883.4	55269.1	48488.7	71491.7	77034.3	57083	23742.4
sp|P13029|KATG_ECOLI	172846	214703	387489	1.34315e+06	1.33259e+06	473494	865340	959494	854608
sp|P15034|AMPP_ECOLI	195905	142524	178860	391279	435628	255435	161462	189565	252991
sp|P15254|PUR4_ECOLI	18690.7	31182.3	58513.5	9552.41	16937.2	15674	28756.4	20024	19723.8
sp|P0AGG0|THIL_ECOLI	12713.3	34421.8	16566.6	60079.3	32418.5	42493	69176.4	40120.9	52943.1
sp|P0AGG2|TESB_ECOLI	62522.5	106767	175680	111607	130249	189197	64237.1	179586	257180
sp|P0AEJ6|EUTB_ECOLI	2011.25	22167.2	11673.4	8498.81	4005.96	31034.2	20348	7555.49	7989.66
sp|P0ACW4|YDCA_ECOLI	3404.27	5871.07	5727.94	3103.06	2891.18	3004.21	49945.5	54717	46628.5
sp|P17169|GLMS_ECOLI	61942	94188	193537	318312	345507	192184	222127	120252	233335
sp|P17854|CYSH_ECOLI	11662	17280.3	22953.4	21414.7	20090	10503.3	14525.4	17771.6	6670.56
sp|P0ACY3|YEAG_ECOLI	7778.52	64125.4	19222	2938.82	928.877	6470.03	16998.3	16193.2	18596.8
sp|P18390|YJJA_ECOLI	158380	147996	180087	25745.6	34841.9	26617.2	723414	313853	355287
sp|P10121|FTSY_ECOLI	85161	78837.5	60730.5	119976	133335	76136.2	66015.2	487671	434002
sp|P21165|PEPQ_ECOLI	303695	369492	575510	648454	696199	350762	358283	439644	427770
sp|P10902|NADB_ECOLI	12473.1	9418.73	6279.07	10230.6	13743.8	24432.7	12403.2	2116.41	3381.18
sp|P21170|SPEA_ECOLI	126615	124820	85342.4	130018	137021	88636.8	145323	214248	215166
sp|P12282|MOEB_ECOLI	23435.9	61340.3	67191.1	21583.2	21532.3	23867.8	8130.7	18714.4	8171.64
sp|P21179|CATE_ECOLI	81444.6	70855.7	520317	886221	516326	347698	194759	1.16239e+06	778974
sp|P13001|BIOH_ECOLI	34635	21399.5	1871.56	21819.6	23919.5	23269.2	8229.22	11044.2	9915.51
sp|P21367|YCAC_ECOLI	174241	132000	265141	464100	455733	211899	394070	870888	908958
sp|P21369|PNCA_ECOLI	68222.9	56970.3	16878.2	14297.9	14431	5301.72	5725.54	7460.28	8524.9
sp|P14900|MURD_ECOLI	52811.5	67246.3	21866.4	92171.9	94972.7	68085.1	63928.1	74665.8	55948.6
sp|P21517|MALZ_ECOLI	161345	122728	81883.5	171270	171865	148056	33638.5	99591.4	21978.3
sp|P21599|KPYK2_ECOLI	265639	235685	201380	307435	294252	206459	1.46453e+06	1.3345e+06	1.3427e+06
sp|P15639|PUR9_ECOLI	24896	36993.9	34638.6	41073.3	44556.5	36702.4	83674.2	46699.7	84775.9
sp|P15770|AROE_ECOLI	60757.8	21883.3	85579.4	3804.21	13873.1	37340.7	6602.91	104568	26299.3
sp|P16456|SELD_ECOLI	32827.6	9485.9	340978	67275.2	66344.4	72304.1	15214.8	109752	491848
sp|P22255|CYSQ_ECOLI	310410	358031	291475	161738	165477	171173	159159	287463	264203
sp|P16703|CYSM_ECOLI	19011.7	10249.7	1975.6	19124	17104.9	18766.3	8205.23	11704.7	4555.69
sp|P0ADM4|YIDQ_ECOLI	42691.1	36493.5	50023	21442.3	22249.5	17672.4	309177	520108	664346
sp|P18776|DMSB_ECOLI	21420.7	33207	14085.1	17097.9	23724.7	14426.9	48139.1	167452	178755
sp|P18843|NADE_ECOLI	128063	122692	80826.9	70657.9	72858.7	110280	147976	295717	285816
sp|P0ADN6|YIFL_ECOLI	9176.53	8667.74	5667.23	9283.73	3227.32	2351.9	90198	129423	122558
sp|P20966|PTFBC_ECOLI	18848.8	8415.9	8198.09	1105.44	24180.7	6361.55	20634.6	19066.5	44464.6
sp|P21362|YCIF_ECOLI	60494.4	128756	77332.8	67977.7	61218.8	67531	54173.2	309771	153365
sp|P21363|YCIE_ECOLI	49423	38414.8	148110	67958.4	84327.2	53339.1	17118.3	136047	162110
sp|P23847|DPPA_ECOLI	4.64903e+07	4.84466e+07	5.02946e+06	539787	543012	1.02549e+06	5.12453e+07	4.32245e+07	1.60101e+06
sp|P22188|MURE_ECOLI	234218	41195	50593.7	24494.7	48050.1	43663.7	57582.2	106583	363502
sp|P22256|GABT_ECOLI	157766	174376	388667	642368	646804	342403	287900	1.05318e+06	1.06548e+06
sp|P24178|YFFB_ECOLI	160247	103789	109674	65279.3	76042.3	68536.7	68421.9	30012.7	85642.8
sp|P24182|ACCC_ECOLI	75795.5	56633.4	137229	83637.2	225210	203721	230868	96846.3	176843
sp|P0AFW4|RNK_ECOLI	50622	54859.5	149116	43846	26961.7	77150.6	39333	25072.6	40997.8
sp|P25437|FRMA_ECOLI	82729.6	58327.7	50920.7	43553.5	45332.4	40576.4	102753	99607	40746.3
sp|P23894|HTPX_ECOLI	29204.2	23440.8	44398.9	40967.2	67544	35996.4	10472.3	53872.6	67586
sp|P23908|ARGE_ECOLI	35492.3	50835.2	33911	30661.2	35456.2	14756.1	38327.3	59127.5	45326.6
sp|P25526|GABD_ECOLI	68908.1	52800.4	130377	129212	119270	79380.8	92523.5	365636	443057
sp|P0AE85|CPXP_ECOLI	54050.2	54379	179103	40333.5	22284.9	63106.5	32060.6	306881	432083
sp|P24232|HMP_ECOLI	36935.9	49635.5	26391.1	36697.3	50776.9	21296.2	39655.1	18295.8	22525.9
sp|P24251|CRL_ECOLI	57747.1	79079.2	426401	85606.6	91154.4	348783	335437	195610	107205
sp|P25397|TEHB_ECOLI	53549.5	36285.1	154648	29146.1	61217.7	77720.9	16644.8	78839.3	123111
sp|P0AE91|CREA_ECOLI	17517.1	22714.7	13264.2	18219.7	4011.79	6548.38	51070.5	46409.5	46525.9
sp|P25894|LOIP_ECOLI	68094.9	56216.8	120928	44955.5	54414.8	68393.4	46880.1	103530	29876.1
sp|P25524|CODA_ECOLI	33386.4	65894.4	35145.5	63331.7	76330.7	29180.7	24252.6	24699.5	21570.7
sp|P25889|PREA_ECOLI	61527.9	55929.9	45555.2	135947	122661	53794.6	105683	102693	84368.2
sp|P26612|AMY2_ECOLI	113774	75637.5	76708.5	47725.9	41693.9	43629.3	267417	91723.9	185740
sp|P27248|GCST_ECOLI	131148	270379	286374	630399	559914	658733	1.0026e+06	601264	322949
sp|P0C037|PPNP_ECOLI	71793.3	88278.1	127707	72639.1	60901.7	133325	30148.5	50037.3	44228.7
sp|P0C079|RELB_ECOLI	3696.9	5691.51	5418.36	10917.2	2683.47	5802.18	5007.03	2403.26	3673.96
sp|P27250|AHR_ECOLI	48748.5	77301.4	82299.7	174271	134232	123655	89533.5	199324	182818
sp|P0C0S1|MSCS_ECOLI	59721.3	155765	50589.4	40026.6	56718.2	5654.93	269815	209919	31065
sp|P27298|OPDA_ECOLI	70544.5	103442	87128.7	147017	165769	87855	114343	272628	278218
sp|P28248|DCD_ECOLI	80691.1	73452.2	100952	68337.7	62112.9	70879.2	152602	152789	73781.2
sp|P0CB39|EPTC_ECOLI	30035.7	159201	21003.9	18154.8	14465.5	15381.4	21608.9	23078.8	14590.8
sp|P28304|QOR1_ECOLI	174102	104830	172354	267794	317092	271217	160951	287194	279959
sp|P28861|FENR_ECOLI	99255.5	69436.2	209507	48826.8	35059.1	50582.6	2576.2	13398.9	27034
sp|P29012|ALR2_ECOLI	49728.3	32321.8	137993	85409.4	95150.4	148401	8947.76	58760.4	70445.5
sp|P29013|YCGB_ECOLI	48506.4	10598.1	50347	20776.8	13873.3	39044.6	16689.6	37228.8	19581.5
sp|P0A9W3|ETTA_ECOLI	52752.3	33892.2	40148.6	23568	5729.15	27800.2	94666.6	85921.9	80393.1
sp|P29217|YCEH_ECOLI	35792.1	35381.1	107649	35979.8	35668.4	89889.9	728585	120412	18972.7
sp|P29745|PEPT_ECOLI	106542	76263.2	81778.1	262696	251487	110780	138716	232022	299210
sp|P30136|THIC_ECOLI	239296	126905	146082	571941	617104	371555	91329.2	122504	111959
sp|P11880|MURF_ECOLI	11108.4	1846.45	35213.2	9015.4	12057.5	18346.2	6079.27	7052.68	5878.29
sp|P30177|YBIB_ECOLI	146859	122381	136931	201214	218920	176009	233608	212581	131256
sp|P30749|MOAE_ECOLI	96130.6	97184.5	86892.8	171809	161083	144372	56086.7	71128.1	19448.7
sp|P30843|BASR_ECOLI	55397.6	79121.9	176168	105835	126505	232392	46679	16246.9	53239.2
sp|P0AAA9|ZRAP_ECOLI	12625.3	3861.98	20550.1	4338.12	11804.6	5665.02	163763	11205.9	2416.96
sp|P30863|DKGB_ECOLI	57084.3	42846.4	166272	41451.2	57873.2	91790.5	80316.7	80339.4	80760
sp|P31057|PANB_ECOLI	134449	70249.4	118475	346234	381787	194880	95592	147794	128099
sp|P31064|YEDE_ECOLI	3567.69	4317.81	4055.62	10646.1	782.207	1266.72	2735.65	1647.57	2938.6
sp|P31120|GLMM_ECOLI	161104	305083	246397	298365	370266	206390	283250	350543	320953
sp|P0AAD2|MTR_ECOLI	7312.83	18329.5	17145.7	9502.85	9430.45	20131.5	33147.5	4696.54	17926.2
sp|P0AF59|YJDI_ECOLI	51487.6	40268	62019.2	26202.8	11527.1	66296.5	294824	143041	150259
sp|P0AF70|YJEI_ECOLI	40291.5	33894.2	26671.2	3527.01	10633.7	11166.4	240692	289148	285140
sp|P31131|YDEJ_ECOLI	57900.2	116577	39274.4	13363.8	95785	19930.7	18568.5	92548.2	426759
sp|P16095|SDHL_ECOLI	66289.3	127932	209151	202100	184525	241093	113045	49180.6	70314.8
sp|P0AAQ6|YBAA_ECOLI	15133	15459.7	5024.27	13552.1	13807.2	10615.1	31378.2	43449.3	65879.1
sp|P31663|PANC_ECOLI	104999	181034	171913	260813	253939	308768	351866	249115	302705
sp|P31802|NARP_ECOLI	13107.9	70600.8	55592.8	49123.9	76372.3	31386.9	16086.3	92234.5	67237.3
sp|P31992|PPTA_ECOLI	89507.1	40298.6	174319	56971.8	48266.3	62237.3	77596	84234.2	67715.3
sp|P32132|TYPA_ECOLI	78592.9	108771	46869.1	57498.1	73500	173250	235904	159106	192227
sp|P32157|YIIM_ECOLI	77612.3	45759.2	130308	98356.1	90172.4	133312	49382.5	63329.3	72220.3
sp|P32177|FDHD_ECOLI	4042.37	8610.79	20368.1	10682.4	22801	28130.5	34694.2	42258.7	10743.8
sp|P32695|DUSA_ECOLI	3421.77	10696.6	6179.02	4150.87	7767.98	8933.59	5540.71	3535.58	7430.07
sp|P33136|OPGG_ECOLI	154682	333619	165269	359624	397415	226335	5.63096e+06	253652	256369
sp|P33195|GCSP_ECOLI	55531.1	71918.5	211721	574267	623925	166105	422230	346663	348640
sp|P27278|NADR_ECOLI	585337	667876	110993	44922.3	15500.7	85411.9	20600.2	27569	593215
sp|P33224|AIDB_ECOLI	34021.1	51424.7	44482.9	52442.6	45944.7	36369.3	50166.9	65056.9	68962.8
sp|P33570|TKT2_ECOLI	121113	154536	435754	801668	694567	461824	674070	1.49648e+06	1.61719e+06
sp|P33599|NUOCD_ECOLI	44037.5	96705.8	79565.9	99077.9	106643	104634	82401.6	48158.2	94023.8
sp|P0AFX7|RSEA_ECOLI	9903.51	15437.3	15321.6	3191.69	9959.07	22056.4	54460.6	114108	165283
sp|P33643|RLUD_ECOLI	26612.2	26812.7	38447	30423	27504.6	15033.2	22772	15397.4	19873.9
sp|P21499|RNR_ECOLI	4.41937e+06	4.95195e+06	612630	217547	17680.6	379563	6.46023e+06	220844	261239
sp|P21513|RNE_ECOLI	18101.7	32035.7	34687.7	25866.7	18303.8	10133	19689	32736.9	55144.9
sp|P36659|CBPA_ECOLI	55945.7	57889.7	99906.7	127138	100774	34810.4	82868.6	106330	31655.7
sp|P36938|PGM_ECOLI	45804.2	30664.3	124201	129088	174175	79587.8	161557	183949	110702
sp|P37051|PURU_ECOLI	139585	84244.1	111704	221975	231871	155235	93462.2	55148.3	74366.9
sp|P22564|RIHC_ECOLI	11504.1	26133.2	8470.65	26076.8	15581.8	15489.9	21988.2	52402.9	9987.72
sp|P23173|TNAB_ECOLI	7249.07	20149	8194.81	5904.56	4837.62	5373.02	19213.8	15381.9	3233.34
sp|P23331|KITH_ECOLI	31628.1	79790	34798.2	67755.5	50430.5	69559	90878	52763.8	61542.9
sp|P37330|MASZ_ECOLI	271192	242561	289916	1.24074e+06	1.20501e+06	747193	797919	392845	769795
sp|P37440|UCPA_ECOLI	29325.9	93131.5	36255.4	304730	231523	165868	124415	50473.7	104750
sp|P37595|IAAA_ECOLI	89821.7	105579	32821.3	52549.3	60610	47401.5	21668.7	6754.6	12597.3
sp|P37636|MDTE_ECOLI	252559	320151	621696	110823	102617	121870	969065	910123	1.1388e+06
sp|P37666|GHRB_ECOLI	41134.8	49584.8	37965.4	43667.6	36377.3	12411.5	68146.3	26890.2	63066.7
sp|P0ABU9|TOLQ_ECOLI	8047.79	21794.7	15171.6	4269.66	5199.3	8650.63	16738.9	12026	16849.9
sp|P37685|ALDB_ECOLI	153267	100160	124174	261208	281948	167543	308953	676426	693797
sp|P37745|RMLC_ECOLI	57137.2	96590.3	95233.7	58366.3	78752.8	57289.1	55184.1	58025.3	38254.7
sp|P37747|GLF_ECOLI	102723	71724.2	81091.9	191826	227049	116802	127337	170775	174505
sp|P37759|RMLB1_ECOLI	3404.46	4044.62	3557.48	25022.6	32662.6	8695.13	49774.3	49159	21267.8
sp|P37773|MPL_ECOLI	46496.8	44148	682350	108651	85636.4	91243.8	160662	46170.4	47962.7
sp|P37903|USPF_ECOLI	35976.8	40220.2	252716	263626	218786	254027	470620	257497	347163
sp|P33355|YEHS_ECOLI	15914	3777.92	3799.6	3589.76	11339.4	26134.8	2266.11	9245.56	4519.93
sp|P0C960|EMTA_ECOLI	83066.3	73766.5	222081	33121	57254.3	25349.6	41498	373034	328729
sp|P38521|YGGL_ECOLI	19757.9	24349.5	67708.7	93495.5	74088.6	57915.9	53277.8	63530.4	103371
sp|P24555|PTRB_ECOLI	193280	230067	36646.8	12511.7	1862.94	32027.7	128751	80088.3	168422
sp|P33363|BGLX_ECOLI	150971	64028.6	23582.4	31654.3	12735.2	69170.7	30354.7	43578	31793.4
sp|P39099|DEGQ_ECOLI	3.39216e+06	127951	1.15681e+06	191859	196989	122643	443671	318510	228666
sp|P39160|UXUB_ECOLI	111594	72562.5	127539	181405	205728	196885	111902	130173	98617.2
sp|P39173|YEAD_ECOLI	71522	130547	627930	333794	374933	455424	419731	203244	116622
sp|P39176|ERFK_ECOLI	48115.1	76177.4	98238	32467.9	48708.5	57129.5	220245	268463	313049
sp|P39177|USPG_ECOLI	79113.9	105784	229219	405209	430075	392579	702624	435638	373208
sp|P25714|YIDC_ECOLI	24419	10158.4	61323.6	15530.6	9108.07	8495.94	35587.5	32775.7	3920.33
sp|P39187|YTFJ_ECOLI	256888	217501	1.0035e+06	167669	207594	405075	1.03444e+06	1.21935e+06	1.17592e+06
sp|P39199|PRMB_ECOLI	8314.27	21875.1	27016.2	11608.1	12938.9	14695.7	14078.5	8725.24	18145.4
sp|P39265|ALSB_ECOLI	84564.8	22241.7	189387	45558	25195.6	42961.7	294700	150879	177274
sp|P36680|ZAPD_ECOLI	842428	1.13139e+06	256270	116627	135739	129161	816265	80293.9	161937
sp|P39342|YJGR_ECOLI	102360	109242	21767.4	153603	165040	23623.4	117778	40990	44831.4
sp|P13036|FECA_ECOLI	87304.2	93172.1	128860	30643	71781.1	58343.7	512141	552185	566845
sp|P39377|IADA_ECOLI	236704	242468	187858	529421	563495	318401	183663	118882	229084
sp|P39408|YJJV_ECOLI	29644.4	24015.6	15420.7	16976.3	13956.6	9198.76	7537.37	11804.5	8733.15
sp|P39831|YDFG_ECOLI	129441	121483	48437	158356	158010	206802	130442	219898	227049
sp|P37182|HYBD_ECOLI	17303.8	10796	12124	4345.34	7593.21	8492.5	8802.21	4340.35	3628.88
sp|P40120|OPGD_ECOLI	53357.4	120644	57489.7	34627.7	28294.3	31965.6	37154.4	34528.4	12528.8
sp|P40191|PDXK_ECOLI	129923	66646.1	72075.5	106244	138216	87737	40579.7	49395.1	36592.8
sp|P40874|MTOX_ECOLI	15673.7	48815.4	34215.2	110586	105352	46257.8	48113.6	75470	102074
sp|P15877|DHG_ECOLI	45962.4	112508	73603.9	18798.1	41556.6	44483.3	137423	420668	420901
sp|P41409|RIHA_ECOLI	9024.45	9811.85	95882.4	50331.7	56869.8	20424.5	34302.1	31934.3	24121.4
sp|P42620|YQJG_ECOLI	184978	134144	142533	207365	142152	146247	298167	210859	397237
sp|P45395|KDSD_ECOLI	43515.8	27627.1	29649.4	93778.6	94048.9	62099.9	44380.3	55763	55776.2
sp|P45470|YHBO_ECOLI	26002.3	77259.7	163860	114447	113910	235394	110894	306756	310464
sp|P17315|CIRA_ECOLI	116230	96244.9	202039	38296.9	55629.2	96085	1.02275e+06	689369	830983
sp|P45530|TUSB_ECOLI	20373.8	2609.47	4575.56	12239.1	14705.6	11651.9	9687.74	3060.92	10430.8
sp|P45565|AIS_ECOLI	130900	120593	242900	171233	161999	246197	235337	149295	66804
sp|P45577|PROQ_ECOLI	42884.1	37161.7	71497.6	57071.7	68288.2	80777.5	60197.5	45436.9	35839.9
sp|P45748|TSAC_ECOLI	109587	222379	245310	122954	156349	180145	142706	33940.7	89387.3
sp|P46853|YHHX_ECOLI	55511.3	31181.9	42526.3	66741.9	55930.3	31621.7	87277.3	69876.1	37187.8
sp|P51024|YAIL_ECOLI	18323.1	26086.4	41716.3	31779.3	28665.4	37783.6	30729.8	20567.8	25515.7
sp|P21338|RNI_ECOLI	92399.5	78231.6	79426.3	49323.9	47385.2	66632.7	608420	645229	539073
sp|P51981|AEEP_ECOLI	70099.5	44080.3	23822.6	15471.2	29743.7	28415.4	124655	115808	72179.8
sp|P52108|RSTA_ECOLI	76664.4	93344	46456.9	20045.9	20486.6	71451.1	68597.6	31810.9	42230.2
sp|P52643|LDHD_ECOLI	106256	105446	177130	304693	308932	269599	509413	613108	602252
sp|P31133|POTF_ECOLI	5187.39	11882.8	4325.63	5364.41	7192.79	6167.07	7142.23	14315.2	11826
sp|P31224|ACRB_ECOLI	3.75771e+06	4.52549e+06	1.91198e+06	220314	132621	31054.9	2.81061e+06	2.2724e+06	2.22179e+06
sp|P39285|MSCM_ECOLI	132619	32077.5	115209	2547.9	63536.3	21715.4	649699	369820	123363
sp|P39384|YJIM_ECOLI	164575	191669	34830.9	7735.23	9020.19	46065.2	20858.1	48521.5	24067.5
sp|P33218|YEBE_ECOLI	14984.3	3523	42820.8	551.386	8143.03	14299.3	35939.8	13312.1	8160.38
sp|P45464|LPOA_ECOLI	254096	348148	256019	162397	140680	172165	430402	619766	568975
sp|P10100|RLPA_ECOLI	17286.2	16918.9	7469.34	1905.5	2358.36	8723.05	5011.96	14921.1	7810.74
sp|P34209|YDCF_ECOLI	23945.4	23694.4	29237.4	12994	10520	5589.67	16911.5	38646.7	50488.9
sp|P60546|KGUA_ECOLI	227078	336847	65801	69561.8	69534.6	43890.6	510212	384858	205099
sp|P60664|HIS6_ECOLI	2087.14	3560.33	27532.8	6868.82	4612.55	4008.5	4075.7	4219.79	4701.76
sp|P60906|SYH_ECOLI	113318	153423	130978	346319	405060	231362	185798	176872	399534
sp|P62620|ISPG_ECOLI	37981.2	65992.6	71178	88783.6	83815.5	91164.4	88341.7	79887.8	51214.5
sp|P62623|ISPH_ECOLI	72253.7	72417.3	21576.9	20151.7	22246.4	74030.5	139111	45793.1	96800
sp|P62768|YAEH_ECOLI	224317	129899	184264	570614	493141	562568	635503	807900	745715
sp|P63224|GMHA_ECOLI	354077	754529	786877	1.42289e+06	1.78847e+06	1.41711e+06	916116	1.06755e+06	1.08754e+06
sp|P63228|GMHBB_ECOLI	48256.9	54956.7	59940.5	71647.9	80404.6	19550	42425.5	37842.3	29273.4
sp|P63235|GADC_ECOLI	42857.6	44247.2	48336	209981	270805	92399.7	81935.8	164329	129384
sp|P29131|FTSN_ECOLI	48051.8	53451.7	67895.7	19435.6	21840.9	54250.4	441832	387785	336044
sp|P64476|YDIH_ECOLI	5289.19	9002.54	12708.2	10380.1	9568	6005.05	5748.88	2459.06	10312.3
sp|P63417|YHBS_ECOLI	76179.1	56229.6	323562	52484.9	31118.1	148272	117934	31091.5	64551.3
sp|P64559|SDHE_ECOLI	13575.9	18267.7	20393.6	1077.81	19543.6	6024.34	8151.79	5740.77	2792.21
sp|P64581|YQJD_ECOLI	96084.5	107291	186090	564630	685980	305044	330079	326545	123399
sp|P64616|YHCO_ECOLI	144620	121536	107868	36328.7	32634.3	95930.2	26800.4	59087.3	75351.2
sp|P64624|YHEO_ECOLI	9991.49	15552.8	4696.01	23792.4	24051	2788.81	23467.6	29925.4	6940.01
sp|P65367|YQCA_ECOLI	80311.2	82219.8	148846	69191.8	106063	48451.9	105614	110427	13339
sp|P65807|YGEY_ECOLI	45534.7	40302.7	67279.8	93417.6	102657	84090.2	43088.3	41892.5	122687
sp|P67080|PLPHP_ECOLI	52609.7	31600.8	27447.2	21619.1	29049.3	28045.3	11651.2	21540.7	7311.46
sp|P64614|YHCN_ECOLI	48651	62319.1	32742	5956.55	15793.3	36630.5	1.31729e+06	44431.7	37160
sp|P67910|HLDD_ECOLI	217101	161467	375643	1.00469e+06	1.0466e+06	473472	546993	938986	676111
sp|P32176|FDOG_ECOLI	24171	68451.3	64455.3	25034.5	5079.87	57288.4	17207.6	31580.9	59877.7
sp|P68699|ATPL_ECOLI	54775.2	29833.7	19198.1	754625	859186	221202	51380.4	83521.9	105038
sp|P68767|AMPA_ECOLI	58875	88506.7	113007	282913	300618	126535	183047	135024	95299.4
sp|P69054|DHSC_ECOLI	168332	83963.1	185132	107082	110856	64039.9	334038	202933	349004
sp|P69786|PTGCB_ECOLI	3600.79	18331.8	19312.5	6074.28	18273.1	9797.49	6944.66	4330.01	11113.7
sp|P69795|PTQB_ECOLI	26504.6	14272.7	46721.7	22542.2	29870.8	60261.1	39257.3	65231.9	74813.9
sp|P69797|PTNAB_ECOLI	171201	150861	153006	293384	288009	274941	576153	282268	436826
sp|P69828|PTKA_ECOLI	200431	157445	1.74883e+06	544449	538845	946029	501793	314102	294149
sp|P69874|POTA_ECOLI	11846	15625	6515.61	36079.6	35793.5	10829.6	19944.1	9517.58	22319.7
sp|P69908|DCEA_ECOLI	97887.4	119746	284905	1.05036e+06	724440	487765	1.19831e+06	1.58973e+06	1.55821e+06
sp|P69922|FUCI_ECOLI	1731.68	11829.4	4803.66	8893.4	13731.3	25054	19354.3	13985.1	4508.22
sp|P69924|RIR2_ECOLI	122948	115818	123326	207224	212870	73705	167119	147076	154179
sp|P75823|LTAE_ECOLI	23288.9	59232.1	101503	76640.4	92544.8	69209.9	74512.1	119944	108416
sp|P75876|RLMI_ECOLI	95026.7	96491	37422	90897.5	95170.9	128963	46484	34202.1	44774.2
sp|P75914|YCDX_ECOLI	97749.6	98392.5	80629.8	129890	115540	105753	26411.4	22899.9	21617.3
sp|P75913|GHRA_ECOLI	1.25277e+06	127015	248098	335546	59554.8	667443	266920	193552	138031
sp|P76008|LDCA_ECOLI	7123.29	8812.97	10830.2	27621.7	25767.7	23328	11718.1	18613.8	10883.6
sp|P76014|DHAL_ECOLI	214462	207675	166048	108990	117689	191033	69179.6	50288.1	30641.2
sp|P76015|DHAK_ECOLI	32069.1	23545.5	65231.9	66150.3	46853.4	38713.3	45401.1	34728.4	78788.7
sp|P76097|YDCJ_ECOLI	17704	23062.8	57904.5	49679.9	55840.1	47306.1	23869.4	8292.38	51294.9
sp|P76113|CURA_ECOLI	57897.2	104022	145748	246226	216099	113085	271765	509003	543589
sp|P76004|YCGM_ECOLI	22237.6	4978.42	11473.3	3095.09	2551.76	1794.25	4008.13	3875.59	2879.56
sp|P76116|YNCE_ECOLI	20738.8	40144.4	49042.9	24622.2	19488	45652.1	192457	164642	219247
sp|P76143|LSRF_ECOLI	29711.8	46546.3	64841.2	223417	147725	127547	147427	109201	68494
sp|P76227|YNJH_ECOLI	260314	165495	246697	33451.6	74395.7	67795.4	739975	1.65408e+06	1.09134e+06
sp|P76251|DMLA_ECOLI	204569	236215	135762	859943	784934	327746	602199	352478	275194
sp|P76316|DCYD_ECOLI	32857.5	19116.9	47812.7	51067.6	49679	29307.6	49678.5	45268.9	100871
sp|P76346|MTFA_ECOLI	153317	113706	93230.9	163393	174164	120520	54433.3	61082.1	100468
sp|P39297|BSMA_ECOLI	51222.3	64385.1	131990	45056.5	20555.3	29767	126605	358058	400102
sp|P76280|YOBB_ECOLI	207363	235220	1.01353e+06	16192.2	14920.5	26503.9	471947	90730.3	551296
sp|P76423|THIM_ECOLI	18016.1	43463.6	62025.9	60161.6	80419.8	16473.6	28577.9	44397.5	28345.7
sp|P76440|PRET_ECOLI	51015.6	154165	67773.4	282292	269409	149389	257887	107218	105218
sp|P76541|EUTL_ECOLI	17352.7	15837.4	14893.6	29000.7	20193.9	42456.7	5923.82	15003.7	5064.97
sp|P76550|YFFS_ECOLI	46127.8	22821.5	62064.9	81910.7	124091	16916.8	27457.2	36325.2	13663.5
sp|P76403|YEGQ_ECOLI	52001.7	51171.4	62881.1	18775.8	19243.7	8344.12	2201.66	13547.1	6156.59
sp|P39451|ADHP_ECOLI	477751	270226	64976.5	14706.4	26339.9	17996.5	323308	338715	145617
sp|P76569|YFGD_ECOLI	271150	17808.1	49849.5	61301.7	74121.4	43472.3	97831	49832.1	240417
sp|P76621|CSID_ECOLI	71371.6	121889	79933.8	81933.3	119105	78327.4	52512.8	269616	415183
sp|P77213|GCS2_ECOLI	43111.3	131349	62686.7	81007.3	78868.9	76081.2	37676.8	70799.7	53320.2
sp|P77318|YDEN_ECOLI	33674.1	15928.4	25397.3	9929.54	11884.3	23530.1	9841.5	20752.7	13084.6
sp|P77454|GLSA1_ECOLI	45884.7	59895	108977	105532	110264	56460.3	222779	143786	134353
sp|P42641|OBG_ECOLI	86426.4	33477.1	59929.1	42739.2	41780.4	56691.4	56932.3	46533.1	59200.6
sp|P77529|YDJN_ECOLI	43045.2	46732.8	20129.1	34140.5	42124.6	30271.2	32732.3	15923.1	40120.7
sp|P77554|YAHJ_ECOLI	19192	26537.9	32779.5	41566.1	48380.9	8163.75	10328	9229.99	36060.9
sp|P33920|NDPA_ECOLI	9833.65	12042.5	6916.05	7375.69	8440.14	19199.3	10697.1	63508.8	73619.8
sp|P77674|ABDH_ECOLI	11673.6	8895.24	93345.7	33586.2	34123.8	13715.2	16320.3	84136.6	90352.1
sp|P33937|NAPA_ECOLI	49324.3	50509.5	30714.2	6499.72	17407.7	111490	91448.5	61250.8	101963
sp|P77690|ARNB_ECOLI	101172	109959	157971	330070	314729	268969	136468	32518.6	83157.6
sp|P77739|YNIA_ECOLI	41554.9	72119.4	60793.9	65249.4	46028.6	144242	128329	161264	197984
sp|P77774|BAMB_ECOLI	86448.3	63215	65485.2	49121.4	22707	61003.9	921174	51935.9	25996.2
sp|P77721|YDJF_ECOLI	231671	137887	67136.7	37243.5	27570.3	8661.04	62652	19446	98595.1
sp|P77791|MAA_ECOLI	29905.1	34418.1	18690.3	41812.3	31214.2	48880.2	30501.6	23006.7	24612.2
sp|P77804|YDGA_ECOLI	346151	716689	372089	350452	245030	386255	1.80416e+06	512490	1.8229e+06
sp|P77808|CINAL_ECOLI	19226.6	30183.7	3439.58	20991.5	22375	6974.41	9788.47	5623.84	13899.8
sp|Q46803|YGEW_ECOLI	45498.4	35922.6	46813.6	87911.5	70785.2	30489.5	38023.6	33217.4	28899.7
sp|Q46811|YGFK_ECOLI	56789.6	50844.8	60569.2	81436.1	84246.1	65291.1	53791.5	22593.4	20395.1
sp|Q46829|BGLA_ECOLI	151343	122166	147467	273526	252817	95837	240656	157847	211465
sp|Q46845|YGHU_ECOLI	106731	124039	187378	148688	175053	121519	136682	214853	155999
sp|Q46851|GPR_ECOLI	93551.7	111460	181265	638795	522131	200778	179074	213934	306868
sp|Q46893|ISPD_ECOLI	29109.8	28524.8	65398.1	44602.3	59386.5	10721.3	38797.7	45924.2	54462.1
sp|Q46919|YQCC_ECOLI	19042.6	8890.92	88412.7	28343.5	20635.5	3202.49	52328.3	34894.8	31826.5
sp|Q46920|QUEF_ECOLI	1698.55	13446.1	4103.4	8171.18	8283.87	1721.01	7816.44	6696.6	4867.54
sp|Q57261|TRUD_ECOLI	79420.9	45986.2	36821.2	18975.5	25887.3	14378.2	17414	21712.3	20191
sp|Q46925|CSDA_ECOLI	9479.05	42445.1	16288.5	1136.22	1298.26	11993	1637.41	4754.45	1738.16
sp|Q93K97|ADPP_ECOLI	152698	149741	60770.7	64072.2	45477.7	61524.6	15908.3	23255.7	420120
sp|P64483|YEAK_ECOLI	32920.6	14875.7	162782	49854.5	50286.6	48331.9	33786.5	124823	81342.2
sp|P64493|YOAF_ECOLI	13607.6	23604.6	11337.3	1411.96	2683.96	18239.5	40025.8	57049.3	23424.9
sp|P65292|YGDI_ECOLI	58500.7	100748	41618.6	25455.3	20477.2	41977.8	422923	1.45502e+06	1.96129e+06
sp|P65294|YGDR_ECOLI	25685.6	816520	117503	12428.2	73641.4	38102.9	984826	3.40231e+06	3.25832e+06
sp|P75780|FIU_ECOLI	45888.4	74576.8	67353.7	20774	23546.2	35567.2	439220	390499	410124
sp|P76002|PLIG_ECOLI	331456	325856	123551	41269.2	63427.4	155124	2.418e+06	1.59737e+06	1.61976e+06
sp|P76536|YFEX_ECOLI	46982.2	41739	45955.6	30827.6	17410.3	48882.3	47275.6	43128.4	3944.73
sp|P76575|YFGJ_ECOLI	48796.3	45725.3	47657	8932.66	9932.77	13796.1	36248	42689.7	2145.07
sp|P37387|XYLF_ECOLI	32845.9	34944	313718	43912.1	50750.2	149838	176751	84141.7	61093.9
sp|Q2M7X4|YICS_ECOLI	94018.9	76420.3	176930	28158.4	18045.5	65288.3	718420	880215	942664
sp|Q46798|YGER_ECOLI	10702.1	31834.5	69639.7	33273.1	9633.16	44265.5	243113	285104	235645
sp|P39286|RSGA_ECOLI	6462.18	4458.13	5193.9	6540.92	7636.05	5210.93	1823.8	2566.12	10227.4
sp|P52061|IXTPA_ECOLI	19045.7	9002.75	4467.52	4047.24	3623.6	11112.6	3253.89	2713	4486.4
sp|P52076|QSEB_ECOLI	4808.57	14838.5	30365.8	24119.3	31153.5	13070.3	7760.24	9366.04	3009.39
sp|P56262|DLHH_ECOLI	5048.45	4293.06	19618.6	14757.4	15636.2	13482.9	5623.04	5673.37	4787.24
sp|P11454|ENTF_ECOLI	11806.9	272496	280392	11580.7	7451.96	36489.8	161701	325039	517581
sp|P64490|YOAC_ECOLI	63880.3	69962.9	162957	50647.3	16746.5	82209.1	54407.4	109277	16597.7
sp|P67826|CUTC_ECOLI	39486.9	6024.16	12849.1	1498.13	12594.3	12703.6	20915.5	18411	7034.14
sp|P32680|YJAG_ECOLI	5339.53	25791.5	34100.2	6809.95	9017.64	16035.1	17325.3	14093.3	3162.79
sp|P75682|YAGE_ECOLI	15539.3	15207.8	10091.6	12260.5	11184.3	19831.4	9084	25282.2	45063.6
sp|P75797|GSIB_ECOLI	22423.8	31677.5	88556.4	25880.4	42659.4	26828.9	63573.6	17502.3	22417.4
sp|P75937|FLGE_ECOLI	7733.5	5999	23302.6	1753.48	476.134	1060.31	36450.9	43709.1	36299.7
sp|P33644|POLOX_ECOLI	240661	328909	22477.5	4385.9	83120	114850	70731	80851.9	44647.2
sp|P76243|YEAO_ECOLI	14345	7183.05	15145.5	13924.2	17532.5	28318.5	44754.6	26155	26824.1
sp|P76329|MPGP_ECOLI	47835.2	41796.2	54010.1	36201.5	16263.9	21957.4	56553.3	97448.2	38854.5
sp|P76576|YFGM_ECOLI	5027.92	9893.63	9297.01	14455.3	14374.2	2472.27	1405.48	8409.24	4555.54
sp|P77212|RCLA_ECOLI	6299.94	21760.3	12372.5	21377.8	12884.4	6649.62	7151.08	6266.37	25772.7
sp|P77757|ARNC_ECOLI	13840.4	10646.9	12760	20434.6	13534.1	9442.91	4732.39	8199.43	7261.05
sp|P30860|ARTJ_ECOLI	14992.1	14898.7	60269	5490.06	1777.03	1653.42	29568.5	16044.7	5411.15
sp|P65556|YFCD_ECOLI	2025.91	6914.3	13824.1	3446.28	13493.6	19600.5	2887.49	8626.58	2841.4
sp|P76001|YCGJ_ECOLI	12741.4	7800.77	8508.14	2011.07	1141.81	3534.26	121993	421400	58624.4
sp|P76108|YDCS_ECOLI	23887.6	20593.8	165060	13909.7	14858.7	26062.4	119216	167139	155320
sp|P77718|THII_ECOLI	37978.4	12746	33235.4	7309.92	9910.48	10139.1	41170.9	20234.8	34287.2
sp|P60785|LEPA_ECOLI	61887.1	48676.4	72982.2	7579.77	48301.4	74218.3	28251.5	19905.1	38771.4
sp|P00811|AMPC_ECOLI	9703.08	19134.2	5506.87	9918.16	9655.55	23924.1	5530.61	23179.8	8157.91
sp|P76145|TAM_ECOLI	6247.16	10563.4	4317.29	5042.14	6062.05	13152.9	2735.57	4995.91	8998.4
sp|P05791|ILVD_ECOLI	61358.2	11333.6	32159.2	65765.8	13662.1	35892	47707.8	56198.1	59447.4
sp|Q46812|SSNA_ECOLI	34798.2	17475.5	40430.3	3879.25	782.064	24962.4	10732.4	72715.2	5218.38
sp|Q46863|YGIS_ECOLI	48921.4	74529.3	51726.6	18800	24961.3	59967.1	47406.2	22335.6	9036.12
sp|P0ABH9|CLPA_ECOLI	10697.7	7948.08	12489.5	12260.8	16294.6	9254.19	33086	42791.1	38770.4
sp|P10384|FADL_ECOLI	6155.61	12004.9	8018.25	3463.44	3652.76	8157.43	25767.1	39181.2	67184.6
sp|P26646|ACUI_ECOLI	18353.1	37327.2	18297.1	3397.91	4092.9	22326.3	13573.3	6675.32	12397
sp|P42599|YGJR_ECOLI	49465.1	37282.3	40617.2	19473.3	6987.16	14025	49938.7	218382	83243.9
sp|P77581|ASTC_ECOLI	17103.5	14891.8	18700.9	4257.57	2852.66	5588.86	5026.79	76421	87227.2
